# Supplementary material for: Whole Genome Sequencing Reveals Potential New Targets for Improving Nitrogen Uptake and Utilization in Sorghum bicolor
Source: Front Plant Sci. 2016 Oct 25;7:1544. doi: 10.3389/fpls.2016.01544 (PMC5078838; doi:10.3389/fpls.2016.01544)
Supplement: Table S1 — Description of sorghum accessions used in the population genetics study, their category, country of origin, general geographic location, and if they were included in the haplotype network analyses. This includes, 18 Landraces, seven Wild and Weedy, 19 Inbred Lines, two Guinea margaritiferum, and two S. propinquum accessions. [file Table1.XLSX]

## Sheet: Sheet1
Sorghum Accession	Category	Race/Species/Wild	Country of Origin	Region	Haplotype analysis		Table S1: Description of sorghum accessions used in the population genetics study (white), their category, country of origin, general geographic location and if they were included in the haplotype analyses. This includes 19 Inbred Breeding Lines, 18 Landraces, 7 Wild and Weedy, 2 Guinea margaritiferums, and 2 S. propinquum accessions.
LR9198	Inbred Breeding Lines	Complex	China	Asia	Include
Ai4	Inbred Breeding Lines	Complex	China	Asia	Include
E-Tian	Inbred Breeding Lines	Kafir	China	Asia	Include
ICSV745	Inbred Breeding Lines	Caudatum	India	Asia	Include
Ji2731	Inbred Breeding Lines	Complex	China	Asia	Include
Karper 669	Inbred Breeding Lines	Complex	USA-Sudan	East Africa	Include
BTx642	Inbred Breeding Lines	Durra	Ethiopia	East Africa	exclude
B923296	Inbred Breeding Lines	Complex	Australia	New World	Include
B963676	Inbred Breeding Lines	Complex	Australia	New World	Exclude
BTx623	Inbred Breeding Lines	Caudatum	USA	New World	Include
Keller	Inbred Breeding Lines	Kafir	USA	New World	Include
KS115	Inbred Breeding Lines	Complex	USA	New World	Include
QL12	Inbred Breeding Lines	Complex	Australia	New World	Include
R931945-2-2	Inbred Breeding Lines	Complex	Australia	New World	Include
Rio	Inbred Breeding Lines	Kafir	USA	New World	Include
RTx7000	Inbred Breeding Lines	Complex	USA	New World	Include
Macia	Inbred Breeding Lines	Caudatum	Mozambique	South Africa	Include
Malisor 84-7	Inbred Breeding Lines	Caudatum	Mali	West Africa	Include
PI563516	Inbred Breeding Lines	Complex	Mali	West Africa	Include
M35-1	Landrace	Complex	India	Asia	Include
Cherekit (IBC/E-460)	Landrace	Caudatum	Ethiopia	East Africa	Include
Early Hegari	Landrace	Caudatum	Sudan	East Africa	Include
IBC/E-38432	Landrace	Durra	Ethiopia	East Africa	Include
IS8525	Landrace	Kafir	Ethiopia	East Africa	Include
IS9710	Landrace	Complex	Sudan	East Africa	Include
SC108C	Landrace	Caudatum	Ethiopia	East Africa	Include
SC170-6-8	Landrace	Caudatum	Ethiopia	East Africa	Include
SC23	Landrace	Durra	Ethiopia	East Africa	Include
SC237-14E	Landrace	Caudatum	Sudan	East Africa	Include
SC326-6	Landrace	Complex	Ethiopia-USA	East Africa	Include
SC35C	Landrace	Durra	Ethiopia	East Africa	Include
SC56-14E	Landrace	Caudatum	Sudan	East Africa	Include
SC62C	Landrace	Complex	Kenya	East Africa	Include
Yik.solate (IBC/E-339)	Landrace	Dura	Ethiopia	East Africa	Include
SC103-14E	Landrace	Caudatum	South Africa	South Africa	Include
IS3614-2	Landrace	Guinea	Nigeria	West Africa	Include
PI585749	Landrace	Durra	Mali	West Africa	Include
Kilo (IBC/E-382)	Weedy	Durra	Ethiopia	East Africa	Include
S. bicolor (PI226096)	Weedy	Weedy bicolor	Kenya	East Africa	Include
S. bicolor subsp. drummondii (PI330272)	Weedy	Weedy drummondii	Ethiopia	East Africa	Include
Zengada (IBC/E-308)	Weedy	Weedy drummondii	Ethiopia	East Africa	Include
S. bicolor subsp. verticilliflorum (AusTRCF 317961)	Weedy	Wild	Australia	New World	Include
Greenleaf	Weedy	Weedy bicolor	USA	New World	Include
S. bicolor subsp. verticilliflorum (PI300119)	Weedy	Wild	South Africa	South Africa	Include
PI586430	Magaritiferum	Margaritiferum	Sierra Leone	West Africa	Include
PI525695	Magaritiferum	Margaritiferum	Mali	West Africa	Include
S. propinquum 369-1	Propinquum	Propinquum	NA	Asia	Include
S. propinquum 369-2	Propinquum	Propinquum	NA	Asia	Include
