# Supplementary material for: Whole Genome Sequencing Reveals Potential New Targets for Improving Nitrogen Uptake and Utilization in Sorghum bicolor
Source: Front Plant Sci. 2016 Oct 25;7:1544. doi: 10.3389/fpls.2016.01544 (PMC5078838; doi:10.3389/fpls.2016.01544)
Supplement: Table S2 — The 230 genes analyzed within the N uptake and utilization pathway displaying orthologous maize and rice genes. [file Table2.XLSX]

## Sheet: Sheet1
Genome ID	Function	Orthologous Genes					Table S2: The 230 genes analyzed within the N uptake and mobilization pathway displaying orthologous maize and rice genes, as well as under selection throughout domestication.genes and their genes under selection throughout domestication.
		Maize	Maize: under selection	Rice	Rice: under selection
Sobic.006G143100	AMT1	GRMZM2G118950	NA	Os04g43070	NA
Sobic.004G217800	AMT1	chr4:140386751-140631446:1:gap	NA	Os02g40710	NA
Sobic.003G400300	AMT2	NA	NA	NA	NA
Sobic.001G020400	AMT2	GRMZM2G338809	NA	Os03g62200	NA
Sobic.001G089400	AMT2	NA	NA	NA	NA
Sobic.003G344700	AMT2	chr8:168374167-168393131:0:gap	NA	Os01g61510	NA
Sobic.003G370400	AMT2	chr3:172888619-173039793:0:gap	NA	Os01g65000	NA
Sobic.004G173200	AMT2	chr4:113505887-113969694:1:gap	NA	Os02g34580	NA
Sobic.009G168700	AMT2	GRMZM2G080045	NA	Os05g39240	NA
Sobic.001G032000	NRT1/PTR	GRMZM2G055834	NA	Os03g60850	NA
Sobic.001G099400	NRT1/PTR	NA	NA	NA	NA
Sobic.001G111100	NRT1/PTR	chr1:268433480-268549541:0:gap	NA	Os03g51050	NA
Sobic.001G111200	NRT1/PTR	chr1:268433480-268549541:0:gap	NA	NA	NA
Sobic.001G133900	NRT1/PTR	chr1:260689595-261039834:1:gap	NA	Os03g48180	NA
Sobic.001G223100	NRT1/PTR	GRMZM2G001676	NA	Os10g33170	NA
Sobic.001G223200	NRT1/PTR	GRMZM2G001676	NA	NA	NA
Sobic.001G275500	NRT1/PTR	NA	NA	NA	NA
Sobic.001G275600	NRT1/PTR	NA	NA	NA	NA
Sobic.001G275800	NRT1/PTR	NA	NA	NA	NA
Sobic.001G276000	NRT1/PTR	NA	NA	NA	NA
Sobic.001G276300	NRT1/PTR	NA	NA	NA	NA
Sobic.001G276600	NRT1/PTR	NA	NA	NA	NA
Sobic.001G276700	NRT1/PTR	NA	NA	NA	NA
Sobic.001G276800	NRT1/PTR	NA	NA	NA	NA
Sobic.001G282000	NRT1/PTR	GRMZM2G012434	NA	Os10g42870	Os10g42900
Sobic.001G282100	NRT1/PTR	GRMZM2G012434	NA	NA	NA
Sobic.001G302800	NRT1/PTR	GRMZM2G161459	NA	Os10g40600	Os10g40600
Sobic.001G331900	NRT1/PTR	GRMZM2G425736	NA	NA	NA
Sobic.001G443900	NRT1/PTR	GRMZM2G079889	GRMZM2G079889	Os03g13240	NA
Sobic.001G444000	NRT1/PTR	GRMZM2G079889	NA	NA	NA
Sobic.001G444100	NRT1/PTR	GRMZM2G079889	NA	NA	NA
Sobic.001G511000	NRT1/PTR	GRMZM2G472167	NA	Os03g04570	NA
Sobic.001G541900	NRT1/PTR	GRMZM2G161483	NA	Os03g01290	NA
Sobic.002G000800	NRT1/PTR	chr2:231794713-232174829:0:gap	NA	Os07g01070	NA
Sobic.002G064800	NRT1/PTR	chr2:229474616-229562139:0:gap	NA	NA	NA
Sobic.002G091800	NRT1/PTR	chr2:167580033-167614680:1:gap	NA	NA	NA
Sobic.002G367700	NRT1/PTR	chr7:158303713-158378304:1:gap	NA	Os07g41250	NA
Sobic.003G076200	NRT1/PTR	chr3:17953324-18720583:0:gap	GRMZM2G020484	Os01g04950	NA
Sobic.003G107100	NRT1/PTR	NA	NA	NA	NA
Sobic.003G185100	NRT1/PTR	GRMZM2G064091	NA	Os01g37590	NA
Sobic.003G295500	NRT1/PTR	GRMZM2G043926	GRMZM2G043926	NA	NA
Sobic.003G304000	NRT1/PTR	GRMZM2G035790	NA	Os01g55600	NA
Sobic.003G304100	NRT1/PTR	GRMZM2G035790	NA	NA	NA
Sobic.003G371000	NRT1/PTR	GRMZM2G470454	NA	Os01g65100	Os01g65120
Sobic.003G371100	NRT1/PTR	GRMZM2G470454	NA	NA	NA
Sobic.003G371200	NRT1/PTR	GRMZM2G470454	NA	NA	NA
Sobic.003G371400	NRT1/PTR	GRMZM2G470454	NA	NA	NA
Sobic.003G371600	NRT1/PTR	GRMZM2G470454	NA	NA	NA
Sobic.003G371700	NRT1/PTR	GRMZM2G470454	NA	NA	NA
Sobic.003G372000	NRT1/PTR	GRMZM2G470454	NA	NA	NA
Sobic.003G392700	NRT1/PTR	GRMZM2G419328	NA	NA	NA
Sobic.003G399200	NRT1/PTR	NA	NA	NA	NA
Sobic.004G193000	NRT1/PTR	chr4:125451808-125690046:1:gap	NA	NA	NA
Sobic.004G260500	NRT1/PTR	GRMZM2G061303	GRMZM2G061303	Os02g48570	SP1
Sobic.004G243200	NRT1/PTR	chr4:181708887-181797480:1:gap	NA	NA	NA
Sobic.004G276200	NRT1/PTR	chr4:156282799-156549865:0:gap	NA	Os02g46460	NA
Sobic.005G090600	NRT1/PTR	GRMZM2G127134	NA	Os11g12740	SP1
Sobic.005G107500	NRT1/PTR	NA	NA	NA	NA
Sobic.006G089300	NRT1/PTR	GRMZM2G112039	NA	Os04g36040	NA
Sobic.006G130400	NRT1/PTR	GRMZM2G138731	NA	Os04g41400	NA
Sobic.006G130500	NRT1/PTR	GRMZM2G138731	NA	NA	NA
Sobic.006G130600	NRT1/PTR	GRMZM2G138731	NA	NA	NA
Sobic.006G130700	NRT1/PTR	GRMZM2G138731	NA	NA	NA
Sobic.006G155200	NRT1/PTR	NA	NA	NA	NA
Sobic.006G201100	NRT1/PTR	NA	NA	Os04g50930	NA
Sobic.006G201200	NRT1/PTR	NA	NA	NA	NA
Sobic.006G239000	NRT1/PTR	GRMZM2G071310	NA	Os04g55230	NA
Sobic.006G251200	NRT1/PTR	GRMZM2G150468	NA	Os04g56560	NA
Sobic.006G279700	NRT1/PTR	NA	NA	NA	NA
Sobic.007G044300	NRT1/PTR	chr4:32976249-33069843:1:gap	NA	Os08g05910	NA
Sobic.007G064500	NRT1/PTR	NA	NA	NA	NA
Sobic.007G081300	NRT1/PTR	NA	NA	NA	NA
Sobic.007G160900	NRT1/PTR	NA	NA	NA	NA
Sobic.007G213200	NRT1/PTR	GRMZM2G085210	NA	NA	NA
Sobic.008G081200	NRT1/PTR	GRMZM2G055545	NA	Os12g12934	NA
Sobic.008G081400	NRT1/PTR	GRMZM2G055545	NA	NA	NA
Sobic.008G081500	NRT1/PTR	GRMZM2G055545	NA	NA	NA
Sobic.008G180300	NRT1/PTR	NA	NA	NA	NA
Sobic.008G190200	NRT1/PTR	GRMZM2G085411	NA	Os12g44100	NA
Sobic.009G099000	NRT1/PTR	NA	NA	NA	NA
Sobic.009G101800	NRT1/PTR	NA	NA	NA	NA
Sobic.009G101900	NRT1/PTR	NA	NA	NA	NA
Sobic.009G136500	NRT1/PTR	GRMZM2G042154	NA	Os05g33960	NA
Sobic.009G136600	NRT1/PTR	GRMZM2G042154	NA	NA	NA
Sobic.009G136700	NRT1/PTR	GRMZM2G042154	NA	NA	NA
Sobic.009G136800	NRT1/PTR	GRMZM2G042154	NA	NA	NA
Sobic.009G136900	NRT1/PTR	GRMZM2G042154	NA	NA	NA
Sobic.009G148800	NRT1/PTR	GRMZM2G077498	NA	Os05g35594	NA
Sobic.009G148900	NRT1/PTR	GRMZM2G077498	NA	NA	NA
Sobic.009G149000	NRT1/PTR	GRMZM2G077498	NA	NA	NA
Sobic.010G099700	NRT1/PTR	chr6:114728936-114896877:0:gap	GRMZM2G057611	Os06g13200	NA
Sobic.010G109200	NRT1/PTR	chr6:117238483-117451400:1:gap	NA	Os06g15370	NA
Sobic.010G127800	NRT1/PTR	NA	NA	NA	NA
Sobic.010G133100	NRT1/PTR	chr6:121116431-121349695:1:gap	NA	NA	NA
Sobic.010G175900	NRT1/PTR	GRMZM2G347457	NA	Os06g38294	NA
Sobic.010G214600	NRT1/PTR	chr6:95504928-95627167:0:gap	NA	NA	NA
Sobic.003G188200	NRT2	chr3:224508654-224677500:0:gap	NA	Os01g36720 (OsNPF2.4)	NA
Sobic.003G270800	NRT2	chr3:203232092-203318436:0:gap	GRMZM2G455124	Os01g50820 (OsNRT2.3)	NA
Sobic.004G009200	NRT2	GRMZM2G010280	GRMZM2G163866	Os02g02170	NA
Sobic.004G009400	NRT2	GRMZM2G010280	NA	NA	NA
Sobic.004G009500	NRT2	GRMZM2G010280	NA	NA	NA
Sobic.004G202400	NRT3	chr4:129992265-130052670:1:gap	NA	Os02g38230	NA
Sobic.006G121200	NRT3	GRMZM2G163494	NA	Os04g40410	NA
Sobic.002G132300	NRT3	chr2:162993304-163441928:0:gap	NA	NA	NA
Sobic.004G183600	NR	chr4:119440202-119704466:1:gap	NA	NA	NA
Sobic.004G196100	NR	NA	NA	NA	NA
Sobic.004G312500	NR	GRMZM2G428027	GRMZM2G428027	Os02g53130	NA
Sobic.006G107200	NR	GRMZM2G010238	NA	Os04g38700	NA
Sobic.007G153900	NR	NA	NA	NA	NA
Sobic.001G403100	NiR	chr9:132526811-132628576:1:hit	NA	Os03g18640	NA
Sobic.001G422300	NiR	GRMZM2G305526	NA	Os03g16610	NA
Sobic.002G001300	NiR	chr2:231794713-232174829:1:gap	NA	NA	NA
Sobic.002G051100	NiR	chr2:230469040-230618945:1:gap	GRMZM2G157583	Os07g08030	NA
Sobic.003G111900	NiR	AC234190.1_FG002	NA	NA	NA
Sobic.003G231400	NiR	chr3:214678569-214680574:0:gap	NA	Os01g44330	NA
Sobic.003G336100	NiR	GRMZM2G050089	NA	Os01g60230	Os01g60230
Sobic.003G341500	NiR	GRMZM2G132169	NA	Os01g61160	NA
Sobic.003G352700	NiR	GRMZM2G367668	NA	Os01g62480	NA
Sobic.003G352800	NiR	GRMZM2G367668	NA	NA	NA
Sobic.003G353200	NiR	GRMZM2G367668	NA	NA	NA
Sobic.003G357500	NiR	NA	NA	Os01g63190	NA
Sobic.003G357600	NiR	NA	NA	NA	NA
Sobic.003G357700	NiR	NA	NA	NA	NA
Sobic.004G210900	NiR	GRMZM2G030125	NA	NA	NA
Sobic.004G235900	NiR	GRMZM2G169033	NA	Os02g51440	NA
Sobic.004G309300	NiR	GRMZM2G079381	NA	Os02g52730	NA
Sobic.004G314200	NiR	NA	NA	NA	NA
Sobic.004G314300	NiR	NA	NA	NA	NA
Sobic.005G005800	NiR	GRMZM2G388587	NA	Os11g01730	NA
Sobic.005G033000	NiR	NA	NA	NA	NA
Sobic.005G163800	NiR	NA	NA	NA	NA
Sobic.005G198500	NiR	GRMZM2G166857	NA	Os11g42200	NA
Sobic.005G215300	NiR	chr2:227981869-228334327:1:gap	NA	NA	NA
Sobic.008G006900	NiR	GRMZM2G388587	NA	NA	NA
Sobic.008G090800	NiR	NA	NA	NA	NA
Sobic.008G135700	NiR	GRMZM2G104070	NA	NA	NA
Sobic.009G162300	NiR	GRMZM2G146152	NA	Os05g38390	NA
Sobic.009G162800	NiR	GRMZM2G146152	NA	NA	NA
Sobic.010G268500	NiR	NA	NA	NA	NA
Sobic.001G002000	GS	chr1:298979514-299163577:0:gap	NA	NA	NA
Sobic.001G039500	GS	chr1:291150577-291223625:0:gap	NA	Os03g60150	NA
Sobic.001G116400	GS	GRMZM2G024104	NA	Os03g50490	NA
Sobic.001G231000	GS	GRMZM2G115646	NA	Os10g31820	NA
Sobic.001G241200	GS	chr1:238118749-238505080:1:gap	NA	Os10g29540	NA
Sobic.001G451500	GS	GRMZM2G050514	NA	Os03g12290	NA
Sobic.001G497300	GS	GRMZM2G175563	GRMZM2G175563	Os03g06410	NA
Sobic.002G005800	GS	NA	NA	NA	NA
Sobic.002G133400	GS	GRMZM2G134788	NA	Os09g39280	NA
Sobic.002G206600	GS	GRMZM2G036783	NA	Os09g25610	NA
Sobic.002G283300	GS	GRMZM2G459854	NA	Os07g29330	NA
Sobic.002G300400	GS	GRMZM2G459854	NA	NA	NA
Sobic.002G375500	GS	chr2:208492466-208501178:1:gap	NA	NA	NA
Sobic.002G386800	GS	chr2:210172393-210194248:0:gap	NA	Os07g43900	NA
Sobic.003G027500	GS	GRMZM2G055334	NA	NA	NA
Sobic.003G103000	GS	GRMZM2G171677	NA	Os01g01740	NA
Sobic.003G253600	GS	GRMZM2G080499	NA	Os01g48330	NA
Sobic.003G294000	GS	NA	NA	NA	NA
Sobic.003G295200	GS	GRMZM2G045366	NA	Os01g54480	NA
Sobic.003G385000	GS	NA	NA	NA	NA
Sobic.004G016800	GS	chr4:245263195-245305899:0:gap	NA	Os02g02780	NA
Sobic.004G059000	GS	chr4:241195619-241221529:0:gap	NA	Os02g07790	NA
Sobic.004G106400	GS	GRMZM2G007854	NA	Os02g14530	NA
Sobic.004G163300	GS	GRMZM2G059671	NA	Os02g32610	NA
Sobic.004G200400	GS	GRMZM2G165231	NA	Os02g38080	NA
Sobic.004G240800	GS	NA	NA	NA	NA
Sobic.004G247000	GS	GRMZM2G036464	GRMZM2G036464	Os02g50240	NA
Sobic.004G322600	GS	GRMZM2G039106	GRMZM2G052658	Os02g54510	NA
Sobic.005G046500	GS	NA	NA	NA	NA
Sobic.005G213200	GS	chr2:227865705-227981869:1:hit	GRMZM2G448213	Os11g45280	Os11g45280
Sobic.006G208900	GS	GRMZM2G102088	NA	Os04g51950	Os04g51950
Sobic.006G210900	GS	GRMZM2G098187	NA	Os04g52140	NA
Sobic.006G249400	GS	NA	NA	NA	NA
Sobic.006G249500	GS	NA	NA	NA	NA
Sobic.006G252700	GS	NA	NA	NA	NA
Sobic.006G276100	GS	NA	NA	NA	NA
Sobic.007G002300	GS	chr6:702959-715897:1:gap	NA	Os08g01270	NA
Sobic.007G078300	GS	GRMZM2G140612	NA	Os08g12750	NA
Sobic.007G078500	GS	GRMZM2G140612	NA	NA	NA
Sobic.007G125900	GS	GRMZM2G114093	GRMZM2G114093	NA	NA
Sobic.008G046800	GS	NA	NA	NA	NA
Sobic.008G130100	GS	GRMZM2G110572	NA	Os12g37570	NA
Sobic.008G150700	GS	NA	NA	NA	NA
Sobic.009G047200	GS	NA	NA	NA	NA
Sobic.009G200800	GS	NA	NA	NA	NA
Sobic.010G063300	GS	GRMZM2G481005	GRMZM2G481005	Os06g08280	NA
Sobic.010G094900	GS	NA	NA	NA	NA
Sobic.010G200800	GS	GRMZM2G018280	GRMZM2G028604	Os06g43030	NA
Sobic.010G207400	GS	GRMZM2G171210	GRMZM2G326472	Os06g43840	NA
Sobic.001G059100	GDH	GRMZM2G031062	NA	Os03g58040	NA
Sobic.003G188400	GDH	GRMZM2G015289	NA	Os01g37760	NA
Sobic.006G165400	GDH	chr2:21193224-21197314:1:hit	GRMZM2G427097	Os04g45970	NA
Sobic.001G065600	GOGAT	chr1:284407696-284443226:0:gap	NA	Os03g57220	NA
Sobic.001G485800	GOGAT	GRMZM2G156486	NA	Os03g07910	NA
Sobic.002G036000	GOGAT	chr2:231563043-231786151:0:gap	NA	Os07g05820	NA
Sobic.002G374700	GOGAT	GRMZM2G148194	NA	NA	NA
Sobic.002G402700	GOGAT	chr2:211999116-212031182:0:gap	NA	Os07g46460	NA
Sobic.003G258800	GOGAT	GRMZM2G085078	GRMZM2G085078	Os01g48960	NA
Sobic.004G209300	GOGAT	NA	NA	NA	NA
Sobic.004G246200	GOGAT	chr4:166278923-166283779:0:gone	NA	Os02g50350	NA
Sobic.006G220500	GOGAT	GRMZM2G076239	NA	Os04g53210	NA
Sobic.006G220600	GOGAT	GRMZM2G076239	NA	NA	NA
Sobic.006G266200	GOGAT	chr2:1678949-1699304:0:hit	NA	Os04g57950	NA
Sobic.007G174600	GOGAT	NA	NA	NA	NA
Sobic.009G225700	GOGAT	GRMZM2G375064	NA	Os05g48200	NA
Sobic.010G060800	GOGAT	NA	NA	NA	NA
Sobic.K010300	GOGAT	NA	NA	NA	NA
Sobic.001G375200	AST	NA	GRMZM2G064814	NA	NA
Sobic.001G401700	AST	GRMZM2G010328	NA	Os03g18810	NA
Sobic.002G413100	AST	chr2:213175344-213530544:1:gap	NA	Os07g47540	NA
Sobic.003G303300	AST	GRMZM2G094712	NA	Os01g55540	NA
Sobic.003G370800	AST	GRMZM2G400604	NA	Os01g65090	NA
Sobic.003G414700	AST	AC184112.4_FG010	NA	Os01g70590	NA
Sobic.003G414800	AST	AC184112.4_FG010	NA	NA	NA
Sobic.003G414900	AST	AC184112.4_FG010	NA	NA	NA
Sobic.003G415000	AST	AC184112.4_FG010	NA	NA	NA
Sobic.004G032400	AST	chr4:244964085-245047457:1:hit	NA	Os02g04170	NA
Sobic.004G104700	AST	NA	NA	NA	NA
Sobic.004G331700	AST	chr4:172753672-172807127:0:gap	NA	Os02g55420	NA
Sobic.009G149400	AST	chr6:150757681-150765905:0:gap	NA	NA	NA
Sobic.001G406800	AS	GRMZM2G053669	NA	Os03g18130	NA
Sobic.005G003200	AS	GRMZM2G093175	NA	NA	NA
Sobic.008G139800	AS	chr3:121718680-121785975:1:gap	GRMZM2G119286	Os12g38630	NA
Sobic.010G110000	AS	chr6:116887003-117238483:0:gap	NA	Os06g15420	NA
Sobic.001G174700	ASPG	GRMZM2G129540	NA	NA	NA
Sobic.006G169500	ASPG	GRMZM2G139463	GRMZM2G139463	Os04g46370	NA
Sobic.006G243200	ASPG	GRMZM2G082032	NA	NA	NA
Sobic.006G271700	ASPG	chr2:923541-945094:0:gap	NA	Os04g58600	NA
Sobic.007G005100	ASPG	NA	NA	NA	NA
Sobic.001G378800	AAL	GRMZM2G010823	NA	Os03g21950	NA
Sobic.001G397000	AAL	chr1:48887614-49001166:0:gap	NA	Os03g19280	NA
