# Supplementary material for: Whole Genome Sequencing Reveals Potential New Targets for Improving Nitrogen Uptake and Utilization in Sorghum bicolor
Source: Front Plant Sci. 2016 Oct 25;7:1544. doi: 10.3389/fpls.2016.01544 (PMC5078838; doi:10.3389/fpls.2016.01544)
Supplement: Table S3 — List of NRT1/PTR genes with their respective NRT1/PTR supergroups, homology to Arabidopsis, and NPF family. [file Table3.XLSX]

## Sheet: Sheet1
Gene Accession	NRT1/PTR Supergroup	Homology to Arabidopsis	NPF family		Table S3: List of NRT1/PTR genes with their respective NRT1/PTR supergroups, homology to Arabidopsis, and NPF family
Sobic.003G304000	NRT1/PTR / supergroup D / group III M		NPF1.1
Sobic.007G160900	#N/A		NPF1.2
Sobic.003G304100	NRT1/PTR / supergroup D / group II M		NPF1.4
Sobic.009G099000	#N/A	NAXT1	NPF2.1
Sobic.002G064800	NRT1/PTR / supergroup D / group V M	LOW similiarity to AtNRT1.7	NPF2.3
Sobic.008G180300	NRT1/PTR / supergroup D / group V M	LOW similiarity to AtNRT1.6	NPF2.4
Sobic.008G190200	NRT1/PTR / supergroup D / group V M		NPF2.5
Sobic.001G133900	NRT1/PTR / supergroup D / group V M	LOW similiarity to AtNRT1.6	NPF2.6
Sobic.006G251200	#N/A	NRT1.7	NPF2.7
Sobic.001G099400	#N/A	NRT1.7	NPF2.8
Sobic.010G109200	NRT1/PTR / supergroup C / group I M		NPF3.1
Sobic.010G127800	NRT1/PTR / supergroup C / group II M		NPF3.2
Sobic.009G136700	NRT1/PTR / supergroup C / group II M		NPF3.3
Sobic.009G136500	NRT1/PTR / supergroup C / group II M		NPF3.4
Sobic.009G136600	NRT1/PTR / supergroup C / group II M		NPF3.5
Sobic.009G136800	NRT1/PTR / supergroup C / group II M		NPF3.6
Sobic.009G136900	NRT1/PTR / supergroup C / group II M		NPF3.7
Sobic.005G090600	NRT1/PTR / supergroup A / group I M		NPF4.1
Sobic.007G064500	NRT1/PTR / supergroup A / group IV M		NPF4.10
Sobic.006G155200	NRT1/PTR / supergroup A / group IV M		NPF4.11
Sobic.006G130500	NRT1/PTR / supergroup A / group IV M		NPF4.12
Sobic.006G130400	NRT1/PTR / supergroup A / group IV M		NPF4.13
Sobic.006G130600	NRT1/PTR / supergroup A / group IV M		NPF4.14
Sobic.010G175900	NRT1/PTR / supergroup A / group II M	NRT1.2	NPF4.15
Sobic.003G295500	NRT1/PTR / supergroup A / group VI M		NPF4.16
Sobic.006G089300	NRT1/PTR / supergroup A / group I M	NRT1.2	NPF4.2
Sobic.007G081300	NRT1/PTR / supergroup A / group I M		NPF4.3
Sobic.006G130700	NRT1/PTR / supergroup A / group IV M		NPF4.4
Sobic.008G081400	NRT1/PTR / supergroup A / group IV M		NPF4.5
Sobic.008G081200	NRT1/PTR / supergroup A / group IV M		NPF4.6
Sobic.008G081500	NRT1/PTR / supergroup A / group IV M		NPF4.7
Sobic.009G101900	#N/A		NPF5.1
Sobic.003G371000	NRT1/PTR / supergroup H / group II M		NPF5.10
Sobic.003G371100	NRT1/PTR / supergroup H / group II M		NPF5.11
Sobic.007G213200	NRT1/PTR / supergroup H / group II M		NPF5.12
Sobic.009G148900	NRT1/PTR / supergroup H / group II M		NPF5.13
Sobic.009G149000	#N/A		NPF5.14
Sobic.003G372000	#N/A		NPF5.15
Sobic.003G371700	#N/A		NPF5.17
Sobic.003G371200	#N/A		NPF5.18
Sobic.003G371600	#N/A		NPF5.19
Sobic.009G101800	NRT1/PTR / supergroup I / group I M		NPF5.2
Sobic.003G371400	#N/A		NPF5.20
Sobic.006G279700	#N/A		NPF5.22
Sobic.001G511000	NRT1/PTR / supergroup I / group II M		NPF5.3
Sobic.001G223200	NRT1/PTR / supergroup I / group II M		NPF5.4
Sobic.001G223100	NRT1/PTR / supergroup I / group III M		NPF5.5
Sobic.001G032000	NRT1/PTR / supergroup H / group IV M		NPF5.6
Sobic.004G243200	#N/A		NPF5.7
Sobic.010G099700	#N/A		NPF5.8
Sobic.009G148800	NRT1/PTR / supergroup H / group II M		NPF5.9
Sobic.003G107100	NRT1/PTR / supergroup E / group I M		NPF6.1
Sobic.003G185100	NRT1/PTR / supergroup B / group II M	NRT1.4	NPF6.2
Sobic.007G044300	NRT1/PTR / supergroup B / group I M	NRT1.1	NPF6.3
Sobic.001G541900	NRT1/PTR / supergroup B / group I M	NRT1.1	NPF6.4
Sobic.001G302800	NRT1/PTR / supergroup B / group I M	NRT1.1B	NPF6.5
Sobic.004G193000	NRT1/PTR / supergroup B / group III M	NRT1.3	NPF6.6
Sobic.002G367700	NRT1/PTR / supergroup F / group II M		NPF7.1
Sobic.006G201200	NRT1/PTR / supergroup F / group II M		NPF7.2
Sobic.006G201100	#N/A		NPF7.3
Sobic.001G282100	NRT1/PTR / supergroup F / group II M		NPF7.4
Sobic.001G282000	NRT1/PTR / supergroup F / group II M		NPF7.5
Sobic.002G091800	NRT1/PTR / supergroup G / group III M	NRT1.5	NPF7.6
Sobic.004G276200	NRT1/PTR / supergroup G / group I M	NRT1.5	NPF7.7
Sobic.010G133100	NRT1/PTR / supergroup G / group II M	NRT1.5	NPF7.8
Sobic.004G260500	NRT1/PTR / supergroup G / group II M	NRT1.5	NPF7.9
Sobic.003G076200	NRT1/PTR / supergroup F / group I M		NPF8.1
Sobic.001G276600	NRT1/PTR / supergroup F / group II M		NPF8.10
Sobic.001G444000	NRT1/PTR / supergroup F / group II M		NPF8.11
Sobic.001G275600	NRT1/PTR / supergroup F / group II M		NPF8.13
Sobic.001G275500	NRT1/PTR / supergroup F / group II M		NPF8.14
Sobic.001G275800	NRT1/PTR / supergroup F / group II M		NPF8.18
Sobic.001G276300	NRT1/PTR / supergroup F / group II M		NPF8.19
Sobic.002G000800	NRT1/PTR / supergroup F / group I M		NPF8.2
Sobic.003G392700	#N/A		NPF8.3
Sobic.001G111200	NRT1/PTR / supergroup F / group III M		NPF8.4
Sobic.001G111100	NRT1/PTR / supergroup F / group III M		NPF8.5
Sobic.001G444100	NRT1/PTR / supergroup F / group II M		NPF8.6
Sobic.001G443900	NRT1/PTR / supergroup F / group II M		NPF8.7
Sobic.001G276700	NRT1/PTR / supergroup F / group II M		NPF8.8
Sobic.001G276800	NRT1/PTR / supergroup F / group II M		NPF8.9
Sobic.001G276000	#N/A		#N/A
Sobic.001G331900	#N/A		#N/A
Sobic.003G399200	#N/A		#N/A
Sobic.005G107500	NRT1/PTR / supergroup A / group IV M		#N/A
Sobic.006G239000	#N/A		#N/A
Sobic.010G214600	#N/A		#N/A
