# Supplementary material for: Whole Genome Sequencing Reveals Potential New Targets for Improving Nitrogen Uptake and Utilization in Sorghum bicolor
Source: Front Plant Sci. 2016 Oct 25;7:1544. doi: 10.3389/fpls.2016.01544 (PMC5078838; doi:10.3389/fpls.2016.01544)
Supplement: Table S4 — The 230 identified genes putatively involved in N uptake and utilization in sorghum with their population genetic analyses (θπ, TajD, FST). These are organized into their gene families and in the order of the biosynthetic pathway. Genes with a reduction in diversity throughout domestication and improvement have a white background in the nucleotide diversity section, while those with an increase in diversity during only domestication are green, throughout only improvement are gray, and throughout both domestication and improvement are blue. Genes with high FST-values (>0.5) are highlighted in yellow. [file Table4.XLSX]

## Sheet: Sheet1
Genome ID	Function	Transcripts	Nucleotide Diversity (θπ): CDS			Tajima's D (TajD): CDS			FST:CDS				Table S4: The 230 identified genes putatively involved in nitrogen uptake and mobilsation in sorghum with their population genetic analyses (θπ, TajD, FST). These are organized into their gene families and in the order of the biosynthetic pathway. Genes with a reduction in diversity throughout domestication and improvement have a white background in the nucleotide diversity section, while those w…
			Inbred Lines*	Landraces	Wild & Weedy	Inbred Lines*	Landraces	Wild & Weedy	Inbred Lines*	Cultivation*	Domestication
Sobic.006G143100	AMT1	1	0.000805669	0.00064464	0.000898551	1.18562	-0.377706	-1.03881	0.0621279	0.0631218	0.114873
Sobic.004G217800	AMT1	1	0.00048848	0.000550485	0.00065024	-0.0374588	-0.929802	-0.0436034	0.00508771	0.157901	0.128945
Sobic.003G400300	AMT2	NA	0	0	0	NA	NA	NA	NA	NA	NA
Sobic.001G020400	AMT2	1	0.000294933	0.000520987	0.00187056	-0.848735	-1.32995	-1.25705	0.0335345	0.484177	0.396683
Sobic.001G089400	AMT2	1	0.000288908	0.000545012	0.00297898	0.169301	1.15328	0.186721	0.344502	0.388976	0.262726
Sobic.003G344700	AMT2	1	0.000903431	0.00166517	0.00166165	0.301678	1.52754	-0.0158288	0.104697	0.532128	0.236434
Sobic.003G370400	AMT2	1	0.000264816	0.000977586	0.00267542	-0.762149	-0.313762	0.0516905	0.212044	0.539623	0.399365
Sobic.004G173200	AMT2	1	0.00262898	0.0022139	0.00245585	-0.356444	0.0522433	-0.973158	0.0343365	-0.00553408	0.0013453
Sobic.009G168700	AMT2	1	0.00103909	0.00117196	0.00326123	0.238226	0.964198	1.1063	0.222446	0.407402	0.312729
Sobic.001G032000	NRT1/PTR	1	0.000487513	0.000734876	0.00167482	1.17957	2.00997	0.453437	0.067495	0.276572	0.312674
Sobic.001G099400	NRT1/PTR	1	0.000369557	0.000947468	0.000545809	-1.05309	1.12801	-1.16201	0.264794	0.2713	0.231705
Sobic.001G111100	NRT1/PTR	2	0.00127537	0.00204147	0.00300482	-0.81438	1.20054	1.22052	0.0192381	0.24404	0.0714613
Sobic.001G111200	NRT1/PTR	1	0.000304275	0.000620949	0.00281861	-0.641679	0.890563	0.489588	0.124927	0.342214	0.230517
Sobic.001G133900	NRT1/PTR	1	0.00141796	0.00265936	0.00298671	-0.288784	0.553938	-0.0793256	0.335597	0.340426	0.0654117
Sobic.001G223100	NRT1/PTR	1	0.00126327	0.00183105	0.00241858	-0.79813	0.214207	-0.333778	0.0645986	0.363007	0.262326
Sobic.001G223200	NRT1/PTR	1	0.000121585	0.000416755	0.00128783	-1.01229	-0.358037	-1.18048	0.2256	0.433323	0.236923
Sobic.001G275500	NRT1/PTR	1	0.00238526	0.00208638	0.00315729	-0.633529	-0.860989	-0.87044	0.0640075	0.00787277	0.0803965
Sobic.001G275600	NRT1/PTR	1	0.00219586	0.00759865	0.00894036	1.01294	-0.255144	-1.04568	0.155362	0.163999	-0.0479869
Sobic.001G275800	NRT1/PTR	1	0.00125641	0.00234456	0.000896576	-0.477135	-0.657925	0.120004	0.0307583	-0.0678117	0.00285233
Sobic.001G276000	NRT1/PTR	1	0.00389276	0.00646974	0.00653003	0.0323629	1.91898	1.42531	0.110822	0.076245	-0.0466362
Sobic.001G276300	NRT1/PTR	1	0.003838	0.00681517	0.00651723	-1.56633	0.101061	-0.742073	0.0545358	0.0910407	-0.013942
Sobic.001G276600	NRT1/PTR	1	0.00369006	0.00312063	0.00434801	-0.767989	-1.15678	-1.28004	0.110126	0.0811702	0.0487508
Sobic.001G276700	NRT1/PTR	1	0.00433439	0.00604529	0.00723157	0.403332	1.17431	0.0727127	0.0627752	0.0388421	0.0160142
Sobic.001G276800	NRT1/PTR	1	0.000464531	0.000517491	0.00404981	0.158323	-1.59602	-1.88499	0.182209	0.09549	0.160156
Sobic.001G282000	NRT1/PTR	2	0.0014912	0.00174177	0.000746212	-1.08781	0.681417	-0.65964	0.118273	0.274831	0.350876
Sobic.001G282100	NRT1/PTR	1	0.0036457	0.00380397	0.000450281	0.657619	0.877422	0.481417	-0.000929992	0.115785	0.139346
Sobic.001G302800	NRT1/PTR	1	0.00206826	0.00195389	0.00186671	0.930265	1.07542	0.455672	0.135169	0.0565428	0.226213
Sobic.001G331900	NRT1/PTR	1	0.00240667	0.00277061	0.00933253	-2.12757	-1.76823	-0.550649	0.00964822	0.128944	0.136184
Sobic.001G443900	NRT1/PTR	1	0.00164232	7.08243e-05	0.00600572	-1.76489	0.652082	0.48853	0.150846	0.162675	0.450103
Sobic.001G444000	NRT1/PTR	1	0.0026317	0	0.00867933	-1.80242	NA	0.542092	0.153285	0.142009	0.464881
Sobic.001G444100	NRT1/PTR	2	0.0010362	0	0.00376708	-1.7452	NA	0.267487	0.174068	0.163445	0.46584
Sobic.001G511000	NRT1/PTR	1	0.00310689	0.00319473	0.00323416	0.666796	1.54974	-0.0304273	0.149972	0.0874412	0.222813
Sobic.001G541900	NRT1/PTR	1	5.68266e-05	0.000123225	0.000136805	-1.06388	-1.09629	-0.432306	0.210011	0.361719	0.261057
Sobic.002G000800	NRT1/PTR	1	8.91841e-05	0.000157284	0.000744628	-1.79537	-1.67719	-0.00343584	0.0786817	0.284003	0.232219
Sobic.002G064800	NRT1/PTR	1	0.000536291	0.000488385	0.000839138	1.06786	-0.0544142	0.96406	0.0388458	0.109807	0.177762
Sobic.002G091800	NRT1/PTR	1	0.00184847	0.00165817	0.00358735	-0.356384	-0.331702	0.080779	-0.0075305	0.280715	0.297084
Sobic.002G367700	NRT1/PTR	1	0.000655724	0.000720603	0.000524496	-0.00404661	0.560252	-1.61506	-0.00287171	-0.0377601	0.0205214
Sobic.003G076200	NRT1/PTR	3	0.00296131	0.00101909	0.00323313	0.394426	-1.50638	-0.711706	0.11672	0.103997	0.286277
Sobic.003G107100	NRT1/PTR	1	0.00119306	0.00095414	0.00264333	0.173245	-0.0993854	0.368879	0.0500347	0.190972	0.207546
Sobic.003G185100	NRT1/PTR	2	0	7.62049e-05	0.000428853	NA	-2.41776	0.164504	0.0749742	0.585218	0.502084
Sobic.003G295500	NRT1/PTR	1	0	7.67135e-05	0.00365545	NA	-1.68235	0.00598719	0.315643	0.364166	0.371654
Sobic.003G304000	NRT1/PTR	1	0	0	0.000278437	NA	NA	-0.372494	NA	0.267534	0.324924
Sobic.003G304100	NRT1/PTR	1	0.000528017	0.000685949	0.00257161	0.751554	1.13032	0.735288	0.0955101	0.421302	0.390319
Sobic.003G371000	NRT1/PTR	1	0.000901342	0.00177967	0.000532566	-0.632571	1.66638	-1.27598	0.233944	0.740225	0.354593
Sobic.003G371100	NRT1/PTR	1	0.000317247	0.000804374	0.00176647	-1.638	-0.517515	-0.591586	0.116119	0.191561	0.12295
Sobic.003G371200	NRT1/PTR	1	0.0010145	0.000680563	0.00421964	-2.22812	0.259422	-0.433695	0.283311	0.365353	0.36332
Sobic.003G371400	NRT1/PTR	1	0.000584859	0.00114275	0.00109551	-1.04117	-0.44862	-0.792766	0.217781	0.510875	0.217881
Sobic.003G371600	NRT1/PTR	1	0.000536944	0.00144846	0.00284113	-0.0916911	-0.0322638	-0.886063	0.209681	0.464736	0.226153
Sobic.003G371700	NRT1/PTR	1	0.000455579	0.00118383	0.00119906	0.457414	0.153536	-1.3782	0.1796	0.580582	0.238377
Sobic.003G372000	NRT1/PTR	1	0.00043918	0.00105369	0.00352817	0.282553	-1.18645	-0.0938329	0.156578	0.374913	0.234637
Sobic.003G392700	NRT1/PTR	2	0.00129	0.00194401	0.00136223	0.378475	1.49999	-0.730887	0.239268	0.126089	0.249516
Sobic.003G399200	NRT1/PTR	1	0.00431979	0.00506936	0.000769054	0.0584128	0.937524	-0.244744	0.348399	0.0731489	0.562507
Sobic.004G193000	NRT1/PTR	1	0.00182691	0.00101737	0.00305558	-0.281276	-0.791719	0.0167597	0.075901	0.277493	0.438825
Sobic.004G260500	NRT1/PTR	1	0.00308816	0.00416296	0.00517102	0.209171	2.17506	0.369856	0.102492	0.133778	0.0467206
Sobic.004G243200	NRT1/PTR	1	0.000675009	0.00128599	0.00134565	-0.186693	0.204253	0.0701334	0.0632259	0.238151	0.0135721
Sobic.004G276200	NRT1/PTR	1	0.00205786	0.0017721	0.00223952	-0.11676	-0.457726	-0.166925	0.0145427	0.0880454	0.118203
Sobic.005G090600	NRT1/PTR	1	0.00217598	0.00224256	0.00233838	0.82275	0.606781	0.00795533	0.0163359	0.0588778	0.0432305
Sobic.005G107500	NRT1/PTR	2	0.00110362	0.000924906	0.00112778	0.161077	-0.822219	-1.35316	0.0268225	0.125708	0.167942
Sobic.006G089300	NRT1/PTR	1	0.00145926	0.0027214	0.00221397	-1.85353	-0.326859	0.946903	0.0333126	0.225933	0.0815313
Sobic.006G130400	NRT1/PTR	3	0.00463735	0.0060107	0.00680557	0.948942	2.22348	1.09316	0.00336682	0.143339	-0.000692379
Sobic.006G130500	NRT1/PTR	1	0.00349464	0.00458891	0.00530448	1.18688	2.12375	1.00739	0.00921331	0.113132	-0.0374875
Sobic.006G130600	NRT1/PTR	1	0.00231978	0.00317778	0.00341303	0.826153	2.14448	1.12091	0.0411996	0.135717	-0.0426212
Sobic.006G130700	NRT1/PTR	1	0.000496225	0.000665368	0.00267717	0.306029	0.666886	-1.55467	0.0514607	0.252163	0.178079
Sobic.006G155200	NRT1/PTR	1	0.00408172	0.00417791	0.00566349	0.552674	0.90626	0.666665	0.190799	0.113517	0.0725434
Sobic.006G201100	NRT1/PTR	1	0.00030713	0.000187231	0.000837905	-0.928737	-1.07935	-0.135136	0.0345638	0.152615	0.221677
Sobic.006G201200	NRT1/PTR	1	0.000982671	0.00114918	0.000553429	0.230242	0.344311	-0.495149	0.0232813	0.25879	0.127908
Sobic.006G239000	NRT1/PTR	1	0.00065812	0.000406789	0.00110551	-1.29116	-0.719481	-0.28602	-0.000123956	0.144102	0.186047
Sobic.006G251200	NRT1/PTR	1	0.000537552	0.00063624	0.000281009	-1.25428	-1.54427	-1.81588	0.000592694	0.0681023	0.0682354
Sobic.006G279700	NRT1/PTR	1	0.00164262	0.0011232	0.00367554	-1.24427	-1.31487	1.03209	0.0163456	0.483066	0.557486
Sobic.007G044300	NRT1/PTR	1	0.00140325	0.000819437	0.00136382	-0.202112	-1.27177	-0.791114	0.103805	0.063265	0.180037
Sobic.007G064500	NRT1/PTR	1	0.00216628	0.00246762	0.0016935	0.506382	0.507283	-1.40523	-0.0339844	0.0694936	0.0501472
Sobic.007G081300	NRT1/PTR	1	0.000348029	0.000446625	0.00206367	-1.46115	-0.809031	-0.679419	0.190168	0.220499	0.295382
Sobic.007G160900	NRT1/PTR	1	0.000931979	0.00108554	0.000931271	-0.259287	-0.00978781	0.0841076	0.0335048	0.461257	0.456207
Sobic.007G213200	NRT1/PTR	1	0.000211065	0.000363811	0.000546257	-0.522073	-0.807456	0.190692	0.0714975	0.179975	0.0421476
Sobic.008G081200	NRT1/PTR	1	0.000394158	0.000174637	0.000967924	1.61278	0.964971	-0.0263791	0.213919	0.156573	0.411444
Sobic.008G081400	NRT1/PTR	1	0.0010934	0.000849	0.00157507	0.602184	-1.26994	0.0140765	0.182342	0.141248	0.222138
Sobic.008G081500	NRT1/PTR	1	0.00114215	0.000940214	0.00147489	0.418757	-0.14004	-0.635093	0.095196	0.154448	0.215286
Sobic.008G180300	NRT1/PTR	1	0.000710266	0.000515589	0.000669388	-0.109141	-0.843082	1.70236	0.106328	0.154323	0.278684
Sobic.008G190200	NRT1/PTR	1	0.0017228	0.00107305	0.00149299	-0.302067	-1.20124	0.448061	0.0370992	0.166572	0.267539
Sobic.009G099000	NRT1/PTR	1	0.00083211	0.000828084	0.00167697	0.815377	0.0125025	0.281725	-0.00689561	0.249125	0.269556
Sobic.009G101800	NRT1/PTR	1	0.000794396	0.000976593	0.000445642	0.197711	-1.0573	0.00574575	0.0622496	0.152579	0.190546
Sobic.009G101900	NRT1/PTR	1	0.00199549	0.00158733	0.00464789	0.854002	-0.231469	-0.592378	0.140966	0.238616	0.257318
Sobic.009G136500	NRT1/PTR	1	0.00203042	0.0031088	0.00149045	-0.714292	0.992806	-0.964659	0.0799743	0.113811	0.18871
Sobic.009G136600	NRT1/PTR	1	0.00388096	0.00293266	0.00571231	0.273968	0.719985	0.551382	0.151722	0.101791	0.197995
Sobic.009G136700	NRT1/PTR	1	0.00343636	0.00251269	0.0032249	0.500696	-0.747188	0.248734	0.0130472	0.0231702	0.107493
Sobic.009G136800	NRT1/PTR	1	0.00158695	0.00112214	0.00196243	0.363426	0.578848	0.111218	0.00923534	0.0781163	0.126755
Sobic.009G136900	NRT1/PTR	1	0.00522997	0.00422	0.00674844	0.302171	-0.133494	0.114706	0.046432	0.114608	0.129121
Sobic.009G148800	NRT1/PTR	1	0.00279052	0.00447054	0.00471144	-0.0114866	0.26484	-0.79363	0.0858475	0.231841	0.174778
Sobic.009G148900	NRT1/PTR	1	0.00665769	0.00606956	0.00617876	0.295735	0.289976	0.844562	0.0670751	0.547859	0.615472
Sobic.009G149000	NRT1/PTR	1	0.00199716	0.00151089	0.0011319	0.812042	0.474652	1.0012	0.0917923	0.235864	0.271188
Sobic.010G099700	NRT1/PTR	2	0.00103079	0.00116434	0.00332303	-0.147662	-0.46325	0.0745336	0.0691283	0.313838	0.261733
Sobic.010G109200	NRT1/PTR	1	0.000788294	0.000880807	0.00196385	-0.630336	-0.969546	0.0212912	0.0446595	0.367714	0.335821
Sobic.010G127800	NRT1/PTR	1	0.000184433	0.00032818	0.00271652	-0.732199	-0.261556	-0.614443	0.284772	0.297642	0.343348
Sobic.010G133100	NRT1/PTR	1	0.00647778	0.00646386	0.00612945	2.12164	1.91359	0.202532	-0.0138864	0.0339144	-0.0271587
Sobic.010G175900	NRT1/PTR	2	0.00188158	0.00139907	0.00216221	0.371055	-0.466033	-0.242905	0.0959012	0.242509	0.215172
Sobic.010G214600	NRT1/PTR	1	0.00330536	0.00218822	0.00319557	-0.236116	-1.0004	0.994233	0.0529245	0.0759508	0.162493
Sobic.003G188200	NRT2	1	0.000551979	0.000197385	0.00212243	-1.10634	1.57299	0.930301	0.130776	0.299781	0.481643
Sobic.003G270800	NRT2	1	0.00133055	0.00131672	0.000367631	2.26971	2.38877	0.121633	-0.0289892	0.417789	0.409325
Sobic.004G009200	NRT2	1	0.000316415	0.00064412	0.00158636	-0.951688	-0.384066	-0.192353	0.13088	0.226305	0.211089
Sobic.004G009400	NRT2	1	0.00222931	0.000916705	0.00284413	-1.18656	-1.69302	0.573468	0.0847259	0.254035	0.435449
Sobic.004G009500	NRT2	1	0.00187058	0.00143359	0.0036706	-1.87437	-2.01335	0.526169	-0.00212683	0.220912	0.288131
Sobic.004G202400	NRT3	1	0.000447285	0.000151076	0.00157665	-0.675259	-1.06387	-0.362516	0.136453	0.241921	0.353517
Sobic.006G121200	NRT3	1	0.0026927	0.00158361	0.00238556	0.796889	-0.460477	-0.0327402	0.035563	0.285201	0.452093
Sobic.002G132300	NRT3	3	0.00770672	0.00345868	0.00897491	1.90032	-1.20295	1.1897	0.142293	-0.00182858	0.388491
Sobic.004G183600	NR	2	0.00242759	0.00146876	0.000584843	-0.819216	-2.08715	-0.8667	0.00950527	0.0758875	0.0797174
Sobic.004G196100	NR	1	0.00181151	0.0013331	0.0031223	1.89748	0.624072	0.685188	0.0203285	0.204862	0.343553
Sobic.004G312500	NR	1	0.000267398	0.000198854	0.000739097	1.6	-0.434387	-1.35936	0.163689	0.236925	0.239617
Sobic.006G107200	NR	1	0.00493481	0.00462492	0.00681645	1.6038	1.23393	0.0100918	-0.0309835	-0.0115249	-0.0252403
Sobic.007G153900	NR	1	0.00204641	0.00208166	0.00339025	-0.74653	1.07318	0.0278382	0.11205	0.14809	0.158714
Sobic.001G403100	NiR	1	0.000972192	0.00103492	0.00115634	-0.0642641	0.385496	-0.638125	-0.00184228	0.138719	0.182221
Sobic.001G422300	NiR	1	0	0	0.000763748	NA	NA	-0.3459	NA	0.645853	0.694667
Sobic.002G001300	NiR	2	0.000264056	0.000399673	0.000448816	1.15966	-0.244687	1.04184	0.154183	0.574905	0.309225
Sobic.002G051100	NiR	2	0.000230895	0.000226475	0.000923528	0.160077	-2.32624	-0.448013	0.272834	0.262654	0.242479
Sobic.003G111900	NiR	1	0.00285894	0.00187694	0.00162145	1.09839	-0.413627	-0.539664	0.187491	0.351343	0.190415
Sobic.003G231400	NiR	1	0.00101252	0.000693707	0.000764351	0.0894047	-0.342156	0.754675	0.015724	0.0811609	0.209723
Sobic.003G336100	NiR	1	0.000394545	0.000222529	0.000489365	-1.35545	-0.733358	-1.30182	0.0840874	0.144847	0.232833
Sobic.003G341500	NiR	1	0.0039204	0.00289935	0.00225964	1.37154	1.63966	0.394264	0.212874	0.201834	0.50583
Sobic.003G352700	NiR	1	0.000644289	0.000525798	0.00165384	-1.24096	-0.835185	-0.528079	0.0599451	0.205383	0.244018
Sobic.003G352800	NiR	1	0.000344033	0.000259904	0.00153116	-1.03372	-0.921353	0.309339	0.0751336	0.193486	0.314735
Sobic.003G353200	NiR	1	0.00147822	0.000733127	0.00188496	-1.37976	0.0191145	0.287717	0.101161	0.316632	0.41277
Sobic.003G357500	NiR	2	0.00298859	0.000888455	0.00267036	1.88475	1.68087	1.18187	0.356123	0.127889	0.47929
Sobic.003G357600	NiR	1	0.000666539	0.000892948	0.00176429	-1.1808	-0.0314401	-0.25303	0.100722	0.163717	0.254537
Sobic.003G357700	NiR	1	0.00044659	0.000400921	0.00176735	0.876927	0.636603	-1.2593	0.173144	0.166774	0.339223
Sobic.004G210900	NiR	1	0.000338785	0.000362713	0.0024279	-0.215566	0.139897	0.00940625	-0.0425722	0.225157	0.243122
Sobic.004G235900	NiR	1	0.00180894	0.00150599	0.00257681	0.971671	0.0584384	0.402545	0.0226964	0.134082	0.266487
Sobic.004G309300	NiR	1	0.000206075	0.000684823	0.0015344	-1.77275	-0.488915	-0.702727	0.136385	0.494354	0.367928
Sobic.004G314200	NiR	1	0.000131289	0.000470265	0.00164772	-1.10475	-1.56555	-0.466307	0.276403	0.625479	0.546019
Sobic.004G314300	NiR	1	0.000128495	0.00145176	0.00207798	-1.23177	-0.578092	-1.0537	0.193082	0.710465	0.412373
Sobic.005G005800	NiR	1	0.00141052	0.00147267	0.00223851	0.553511	0.759503	0.486922	0.0182287	0.153626	0.164464
Sobic.005G033000	NiR	1	0.000718895	0.000731816	0.00183486	0.104522	1.33805	-1.10353	0.0316964	0.15531	0.255548
Sobic.005G163800	NiR	1	0.00154593	0.00423399	0.00718634	-0.4542	-1.09917	-0.0762983	0.0537895	0.234839	0.130614
Sobic.005G198500	NiR	1	0.00102659	0.00103336	0.00115891	0.356617	-1.43871	-1.12373	0.0907224	0.231874	0.147759
Sobic.005G215300	NiR	1	0.00391505	0.00485101	0.00302325	0.514943	1.33552	-1.2131	0.0363795	0.0504406	0.0652239
Sobic.008G006900	NiR	1	0.000576533	0.000666515	0.00184006	-0.297989	-0.523968	0.416361	0.0912567	0.217889	0.21004
Sobic.008G090800	NiR	1	0.000658883	0.000578846	0.00115351	-0.0269984	-0.711204	-1.15163	0.0208127	0.156331	0.165658
Sobic.008G135700	NiR	1	0.000608735	0.00218806	0.0022502	-1.83546	-0.353158	-0.620228	0.0882718	0.745784	0.514182
Sobic.009G162300	NiR	1	0.0009245	0.00123135	0.00322211	0.654759	-0.63013	0.484178	0.0542547	0.458569	0.413441
Sobic.009G162800	NiR	1	0.000579034	0.000341729	0.00264515	0.841692	-0.223888	0.140089	0.197775	0.34713	0.448289
Sobic.010G268500	NiR	1	0.000234457	0.00018145	0.000291609	-0.821818	-1.66653	-1.45693	0.0540363	-0.0190951	0.0355303
Sobic.001G002000	GS	1	0.000106559	0.000615175	0.000574863	-1.57631	-0.425662	-0.931197	0.227468	0.374109	0.034129
Sobic.001G039500	GS	3	0.000349317	0.000238569	0.00133631	-1.30205	-0.800141	-0.379295	0.0854684	0.157958	0.294594
Sobic.001G116400	GS	1	0.00105049	0.0027961	0.00509831	-2.1197	-0.0462991	0.24576	0.0426161	0.383431	0.214036
Sobic.001G231000	GS	1	0.000834957	0.000716974	0.00110838	1.00101	-0.989923	-0.631575	-0.0148473	0.0883841	0.0350256
Sobic.001G241200	GS	5	0.000734772	0.00108089	0.00283007	-0.219668	-1.50224	0.691351	0.0389173	0.307587	0.283857
Sobic.001G451500	GS	2	0.000597375	0.000859629	0.00494466	-0.817136	-0.549882	0.117763	0.00192543	0.385974	0.373167
Sobic.001G497300	GS	1	0.000865187	0.000999777	0.00103146	0.424388	1.15361	-0.503567	-0.0172121	0.233735	0.169372
Sobic.002G005800	GS	3	0.000525004	0.000611144	0.000504713	-0.28363	-0.501372	-2.04003	-0.00780483	0.136147	0.0418142
Sobic.002G133400	GS	3	0.000757868	0.000689914	0.000801623	-0.258325	0.123401	-1.54942	0.143232	0.0724144	0.157337
Sobic.002G206600	GS	1	0.00110401	0.0010254	0.000944785	-0.376726	-1.60679	0.0496061	0.0410966	0.0658123	0.121602
Sobic.002G283300	GS	1	0.000209075	0.00018766	0.000234495	0.89304	1.71521	0.384888	0.142435	0.0661626	0.1025
Sobic.002G300400	GS	1	0.00054623	0.000667106	0.000553625	-1.02941	-0.81077	-0.315984	0.0110879	0.170146	0.0922608
Sobic.002G375500	GS	1	5.3271e-05	0.000105841	0.00234139	-1.49207	-1.09071	-1.82704	0.431809	0.155852	0.255904
Sobic.002G386800	GS	1	0.00280046	0.00173094	0.00429784	0.252863	-1.25418	1.4733	-0.00497494	0.140666	0.319748
Sobic.003G027500	GS	2	0.000329969	0.000349021	0.00155068	0.354547	0.748551	-1.71461	0.053452	0.0968015	0.190747
Sobic.003G103000	GS	1	0.00139741	0.00139128	0.00222987	-0.635529	-0.260869	0.369026	-0.014537	0.0644848	0.0602377
Sobic.003G253600	GS	1	0.00132788	0.00164394	0.00334944	-1.08362	-0.259066	0.721634	-0.0232274	0.155322	0.11517
Sobic.003G294000	GS	1	0	0.000453562	0.00606754	NA	-1.85411	0.654348	0.0149101	0.430227	0.381895
Sobic.003G295200	GS	1	2.55225e-05	4.40164e-05	0.000837003	-1.19005	-1.50861	-0.322783	0.147075	0.337673	0.35384
Sobic.003G385000	GS	1	0.000320377	0.000354357	0.00026789	-1.42511	-0.46595	-0.372494	0.0688659	0.0860869	0.226229
Sobic.004G016800	GS	1	0.00297984	0.00355228	0.0040194	0.68642	1.44831	0.316252	-0.0108869	0.0386051	-0.0329912
Sobic.004G059000	GS	1	0.0004396	0.00060659	0.00276159	-1.36397	-2.08263	0.849905	-0.00167062	0.417888	0.392229
Sobic.004G106400	GS	1	0.000954981	0.00110927	0.00093723	-0.630662	-0.606669	-1.04464	0.0320597	0.227048	0.07596
Sobic.004G163300	GS	3	0.00223105	0.00134038	0.00318367	0.562442	-0.972916	-0.181983	0.0385954	-0.0259744	0.110446
Sobic.004G200400	GS	1	0.000808425	0.000789438	0.000821725	-1.00386	-0.61273	-1.03611	0.00683404	0.0598308	0.076354
Sobic.004G240800	GS	1	0.000628467	0.000862414	0.00130105	-1.02473	-0.42784	-1.25681	0.0443552	0.114516	0.0365407
Sobic.004G247000	GS	4	0.00195053	0.00209531	0.00453471	-1.36676	-0.844859	0.60579	-7.0797e-05	0.373304	0.372553
Sobic.004G322600	GS	1	0.00282525	0.000427104	0.00395774	-0.153232	-0.021069	0.208595	0.151618	-0.0160101	0.395986
Sobic.005G046500	GS	1	0.00509352	0.00469854	0.00490812	0.961956	0.797863	-0.719951	-0.0384493	0.252353	0.313342
Sobic.005G213200	GS	1	0.0015371	0.00195181	0.00158883	0.158601	-1.19811	-0.0127381	-0.0079395	0.0734433	0.055156
Sobic.006G208900	GS	1	0.000458772	1.95802e-05	0.00328564	-2.28611	-1.42197	0.0718728	0.0499988	0.24771	0.346034
Sobic.006G210900	GS	3	0.00112285	0.00105297	0.00329663	-0.0897444	1.5083	0.612354	-0.0140621	0.33592	0.323678
Sobic.006G249400	GS	1	0.00393276	0.00389328	0.00713975	-0.53049	0.0655752	0.848325	-0.00739806	0.0472971	0.0411035
Sobic.006G249500	GS	1	0.00120527	0.00197538	0.0024816	-0.719785	0.60078	0.470177	0.00965497	0.191368	0.0399027
Sobic.006G252700	GS	6	0.000529432	0.000435518	0.000548814	-0.0382209	-0.0207676	-0.941987	0.0309721	0.0514027	0.144322
Sobic.006G276100	GS	1	0.00033495	0.00034304	0.000963303	-1.13189	-1.28383	0.139267	0.0476345	0.233598	0.254526
Sobic.007G002300	GS	1	0.00043403	0.000295211	0.000382096	-0.674677	-0.63906	-1.7602	0.02448	0.244716	0.365004
Sobic.007G078300	GS	1	0.000200576	0.000582213	0.00202539	-2.25526	-0.745279	-0.204879	0.0472255	0.52444	0.428404
Sobic.007G078500	GS	1	1.75961e-05	2.59881e-05	0.00731203	-1.13127	-0.567739	1.4646	0.269671	0.6108	0.644061
Sobic.007G125900	GS	2	2.56394e-05	0.000159047	0.00194042	-1.19005	-2.06187	-0.0306679	0.229484	0.565813	0.525093
Sobic.008G046800	GS	1	0.00051153	0.000564056	0.000985044	-1.00031	-0.279569	0.249901	0.00170965	0.372398	0.324435
Sobic.008G130100	GS	1	0.000651433	0.000437355	0.00639947	0.638447	-0.660091	0.982297	0.210148	0.539765	0.609368
Sobic.008G150700	GS	1	0.000682507	0.000723773	0.000978578	-0.116714	-1.20182	-0.944803	-0.0184006	0.0937729	0.0968828
Sobic.009G047200	GS	1	0.00529521	0.00464389	0.00606489	0.705306	0.468839	1.46077	-0.0333474	0.0910488	0.184642
Sobic.009G200800	GS	2	0.000720249	0.000492972	0.000936719	0.373725	0.639633	0.412499	0.0572154	0.0611898	0.220703
Sobic.010G063300	GS	1	0.000528745	0.000425325	0.000690625	-0.335033	0.237383	-0.548305	0.096334	0.172635	0.277357
Sobic.010G094900	GS	1	0.000582886	0.000987485	0.00141986	-0.174364	-1.50835	-1.72226	0.0285976	0.227022	0.0925024
Sobic.010G200800	GS	1	0.00199789	0.00102154	0.00339525	-0.766998	-1.15918	-0.468506	0.0191849	0.107318	0.203116
Sobic.010G207400	GS	2	0.000259327	6.20897e-05	0.000563513	-0.549848	-0.877407	0.184445	0.20709	0.223182	0.351615
Sobic.001G059100	GDH	1	0	0.000690891	0.0032344	NA	0.805186	-1.61275	0.376104	0.404634	0.318634
Sobic.003G188400	GDH	1	0.00206317	0.00128847	0.000805993	0.274452	-1.12088	-0.723992	0.0031436	0.0932922	0.170521
Sobic.006G165400	GDH	1	0.00310294	0.00195634	0.00322496	1.35864	-0.20734	0.885592	0.214282	-0.07313	0.0941176
Sobic.001G065600	GOGAT	1	0.00290119	0.00283099	0.00399462	1.58072	2.1623	0.631552	0.163049	0.222533	0.262429
Sobic.001G485800	GOGAT	2	0.000193788	0.000209444	0.00361021	-1.02367	-0.665237	-1.69204	0.337337	0.167682	0.27249
Sobic.002G036000	GOGAT	3	0.00436715	0.00421921	0.00598222	1.67866	1.02897	1.18465	0.0391092	0.050838	0.0754608
Sobic.002G374700	GOGAT	1	0.000271792	0.000166769	0.0007222	-0.915469	-0.43952	-1.14612	0.0757564	0.395179	0.500898
Sobic.002G402700	GOGAT	1	0.00137303	0.00117349	0.00248542	-1.04004	-1.39452	-0.0772224	-0.0352367	0.101027	0.151902
Sobic.003G258800	GOGAT	1	0.0020904	0.00331911	0.00273314	-0.136384	1.44064	-1.82802	0.03317	-0.0244199	0.0157873
Sobic.004G209300	GOGAT	2	0.000368619	0.000483653	0.000263881	-0.433616	0.237056	0.484669	0.134889	0.239229	0.16738
Sobic.004G246200	GOGAT	1	0.00229765	0.000153319	0.00946461	-2.48032	-0.375696	0.214705	0.0689685	0.13189	0.374731
Sobic.006G220500	GOGAT	2	0.00416792	0.00364293	0.00351865	1.13269	0.593939	0.771108	0.0808915	0.0390584	-0.0459745
Sobic.006G220600	GOGAT	2	0.000709158	0.000629414	0.000609075	0.986701	-0.489998	-0.322207	0.110465	0.2123	0.10375
Sobic.006G266200	GOGAT	1	0.000367821	0.000497084	0.00051957	0.770173	-0.394455	-0.609492	0.0115758	0.0380255	0.0994831
Sobic.007G174600	GOGAT	1	0.000151368	0.000317576	0.000192472	-1.23467	-0.297249	-0.971467	0.0571522	0.14457	0.128707
Sobic.009G225700	GOGAT	1	0.00348225	0.00367088	0.0025234	2.21134	3.00845	-1.24796	0.00712631	0.0698048	0.18819
Sobic.010G060800	GOGAT	2	0.000642541	0.00269061	0.00342998	-1.04409	0.314433	0.45548	0.131307	0.344849	0.0836546
Sobic.K010300	GOGAT	1	0.00119145	0.00120725	0.00132185	-0.594694	0.299297	3.12495	0.00309661	0.450793	0.442014
Sobic.001G375200	AST	NA	NA	NA	NA	NA	NA	NA	NA	NA	NA
Sobic.001G401700	AST	1	0.000390659	0.00181439	0.000968401	-0.86226	-1.83583	-0.836309	0.0976807	0.350886	0.26716
Sobic.002G413100	AST	1	0	0	0.0131478	NA	NA	1.27385	NA	0.561766	0.59315
Sobic.003G303300	AST	2	0.00022698	0.000224851	0.00336845	-0.442018	-0.283015	0.070245	0.114336	0.279437	0.308671
Sobic.003G370800	AST	1	0.000233534	0.000293187	0.000167452	0.515669	1.43565	-1.45921	0.13905	0.408946	0.117526
Sobic.003G414700	AST	1	0.000516402	0.000380952	0.00183497	0.130106	1.20248	-1.02093	0.149283	0.256397	0.44108
Sobic.003G414800	AST	1	0	0	0.00354916	NA	NA	-0.309358	NA	0.323457	0.39632
Sobic.003G414900	AST	1	0.000844183	0.000835381	0.00292443	-1.31401	-1.14256	-0.0214548	0.0450847	0.245813	0.303183
Sobic.003G415000	AST	1	0.00027878	0.000429533	0.00907079	-0.356571	0.652082	0.696762	0.353764	0.429603	0.479391
Sobic.004G032400	AST	1	0.000265906	0.000253459	0.00234687	-1.51347	-0.685263	-2.00535	0.008687	0.116022	0.135744
Sobic.004G104700	AST	2	0.00310318	0.000945897	0.00543874	-0.9304	0.824613	0.110284	0.0582851	0.00911118	0.239727
Sobic.004G331700	AST	2	0.00436801	0.0046406	0.00357035	0.717714	0.891457	-1.86109	-0.0460687	0.00860814	0.0101867
Sobic.009G149400	AST	1	0.00167436	0.00161962	0.000419816	1.37678	0.183149	-0.932648	0.0232464	0.301667	0.21746
Sobic.001G406800	AS	3	0.00285482	0.000870401	0.00306218	0.171369	-2.5078	-0.244486	0.0734369	-0.0228895	0.229912
Sobic.005G003200	AS	1	0.00188435	0.00182029	0.00149451	0.287493	0.130387	-0.0579681	-0.00207513	0.0707695	0.042724
Sobic.008G139800	AS	1	0.0067612	0.00732654	0.00558877	1.15964	0.216661	-0.72807	-0.0288892	-0.00852887	0.00414537
Sobic.010G110000	AS	1	0.00351901	0.00461833	0.00412082	0.123491	1.32752	-1.00778	0.0139498	0.332797	0.173548
Sobic.001G174700	ASPG	1	0.00291896	0.00266374	0.00254502	1.21536	0.981096	-0.165282	0.0111459	0.0264612	0.0753894
Sobic.006G169500	ASPG	2	0.00793556	0.00769898	0.000235776	1.92367	2.00173	-1.31348	-0.0170781	0.266108	0.274193
Sobic.006G243200	ASPG	1	0.000938896	0.00120411	0.00277811	-0.325801	-0.258167	-0.52289	0.0519759	0.336811	0.306493
Sobic.006G271700	ASPG	1	0.000588357	0.000474039	0.000484756	0.922187	-0.593086	-1.66892	0.115802	0.145562	-0.0259453
Sobic.007G005100	ASPG	1	0	0	0.00036097	NA	NA	-0.432306	NA	0.255357	0.315546
Sobic.001G378800	AAL	2	0.00459404	0.00449444	0.00552207	0.365687	0.412421	0.466584	-0.0323462	0.0335349	0.028542
Sobic.001G397000	AAL	1	0.00771661	0.00830906	0.00106758	0.839738	1.38172	-1.22401	-0.0250303	0.644441	0.607052
* Represents data that contains genotypes from the Inbred Breeding Lines that contains some members which are genetically close to Landraces and have had limited opportunities for selection.
