# Supplementary material for: Whole Genome Sequencing Reveals Potential New Targets for Improving Nitrogen Uptake and Utilization in Sorghum bicolor
Source: Front Plant Sci. 2016 Oct 25;7:1544. doi: 10.3389/fpls.2016.01544 (PMC5078838; doi:10.3389/fpls.2016.01544)
Supplement: Table S5 — List of invariant genes during domestication and their respective population genetic data. Highlighted in green is Sobic.003G400300 which is invariant throughout all sorghum lines analyzed. High FST–values (>0.5) are highlighted in yellow. [file Table5.XLSX]

## Sheet: Sheet1
Gene ID	Invariance	Function	Selection at Gene Level	Nucleotide diversity (θπ)		Tajima's D (TajD)		FST
				Landraces	Wild & Weedy	Landraces	Wild & Weedy	Domestication
Sobic.003G400300	All	AMT2	NA	#N/A	#N/A	#N/A	#N/A	#N/A
Sobic.001G422300	Domestication	NiR	Purifying - Domestication	0	0.000763748	NA	-0.3459	0.694667
Sobic.002G413100	Domestication	AST	Purifying - Domestication	0	0.0131478	NA	1.27385	0.59315
Sobic.003G304000	Domestication	NRT1/PTR	NA	0	0.000278437	NA	-0.372494	0.324924
Sobic.003G414800	Domestication	AST	NA	0	0.00354916	NA	-0.309358	0.39632
Sobic.007G005100	Domestication	ASPG	NA	0	0.00036097	NA	-0.432306	0.315546
Sobic.001G444000	Domestication	NRT1/PTR	NA	0	0.00867933	NA	0.542092	0.464881
Sobic.001G444100	Domestication	NRT1/PTR	NA	0	0.00376708	NA	0.267487	0.46584
	Table S5: List of invariant genes during either domestication and their respective population genetic data. Highlighted in green is Sobic.003G400300 which is invariant throughout all sorghum lines analyzed. High FST values (>0.5) are highlighted in yellow.
