# Supplementary material for: Whole Genome Sequencing Reveals Potential New Targets for Improving Nitrogen Uptake and Utilization in Sorghum bicolor
Source: Front Plant Sci. 2016 Oct 25;7:1544. doi: 10.3389/fpls.2016.01544 (PMC5078838; doi:10.3389/fpls.2016.01544)
Supplement: Table S6 — Statistical Tests (A) mlHKA test results of 3 genes under purifying selection and 2 under balancing selection compared to 34 neutral genes. Seven runs were performed with p-values validating selection. (B) The 34 neutral genes used as input and their chromosome and bp start and stop site. [file Table6.XLSX]

## Sheet: Sheet1
A.
Run #	ML statistic (selection)	ML statistic (neutral)	DF	Likelihood ratio statistic	P value	ML statistic (selection)	ML statistic (neutral)	DF	Likelihood ratio statistic	P value		Table S6: Statistical Tests (A) mlHKA test results of 6 genes under purifying selection and 3 under balancing selection compared to 34 neutral genes. Seven runs were performed with p-values validating selection. (B) The 34 neutral genes used as input and their chromosome and bp start and stop site.
	Purifying Selection Candidates (Whole Gene Sequence)					Balancing Selection Candidates (Whole Gene Sequence)
1	295.007	308.724	6	27.434	0.000120058	251.244	250.207	3	2.074	0.557191
	291.432	308.544	6	34.224	6.08944e-06	252.649	250.279	3	4.74	0.191856
	292.574	308.583	6	32.018	1.61885e-05	251.094	250.33	3	1.528	0.675823
2	285.641	308.58	6	45.878	3.13082e-08	251.244	250.204	3	2.08	0.555969
	296.579	308.675	6	24.192	0.000481444	252.649	250.197	3	4.904	0.178963
	289.82	308.878	6	38.116	1.0662e-06	251.094	250.332	3	1.524	0.676742
3	291.994	308.618	6	33.248	9.39428e-06	252.071	250.222	3	3.698	0.295975
	294.052	308.656	6	29.208	5.55629e-05	252.155	250.253	3	3.804	0.283421
	301.421	308.68	6	14.518	0.0243558	252.313	250.282	3	4.062	0.254847
4	284.209	308.612	6	48.806	8.15313e-09	251.244	250.251	3	1.986	0.575318
	294.178	308.653	6	28.95	6.21768e-05	252.649	250.236	3	4.826	0.184991
	282.416	308.762	6	52.692	1.35337e-09	251.094	250.271	3	1.646	0.649005
5	297.652	308.661	6	22.018	0.00120181	249.652	250.207	3	1.11	0.774661
	289.634	308.632	6	37.996	1.12539e-06	251.484	250.241	3	2.486	0.477827
	287.212	308.614	6	42.804	1.27537e-07	250.764	250.255	3	1.018	0.796897
6	291.152	308.626	6	34.948	4.41063e-06	253.216	250.196	3	6.04	0.10968
	295.541	308.752	6	26.422	0.000185738	250.714	250.268	3	0.892	0.827358
	285.805	308.667	6	45.724	3.35974e-08	252.448	250.187	3	4.522	0.210336
7	296.477	308.638	6	24.322	0.000455609	252.019	250.266	3	3.506	0.319985
	287.687	308.71	6	42.046	1.80071e-07	250.66	250.228	3	0.864	0.834106
	288.555	308.543	6	39.976	4.60489e-07	249.787	250.243	3	0.912	0.822531
B.
Neutral Genes	Chromosome	Start bp	End bp
Sobic.001G014300	Chr01	1295228	1304398
Sobic.001G211400	Chr01	19411808	19412224
Sobic.002G017600	Chr02	1574708	1576281
Sobic.002G022200	Chr02	2056396	2060185
Sobic.002G038000	Chr02	3737831	3739761
Sobic.002G038200	Chr02	3760233	3763941
Sobic.002G038300	Chr02	3764098	3766202
Sobic.002G040300	Chr02	3908242	3910293
Sobic.002G082300	Chr02	8795275	8796410
Sobic.002G228300	Chr02	61941012	61942092
Sobic.003G050800	Chr03	4609185	4613026
Sobic.003G075000	Chr03	6376298	6378047
Sobic.003G114400	Chr03	10306003	10312956
Sobic.003G381200	Chr03	69498289	69503084
Sobic.003G420400	Chr03	72571512	72574089
Sobic.004G081900	Chr04	6730867	6736629
Sobic.004G210300	Chr04	55305866	55318857
Sobic.005G010100	Chr05	873941	876333
Sobic.005G022700	Chr05	2073963	2077886
Sobic.005G022900	Chr05	2083130	2084583
Sobic.005G024700	Chr05	2228166	2233648
Sobic.005G081800	Chr05	10809933	10810657
Sobic.005G164900	Chr05	54446778	54449834
Sobic.005G179000	Chr05	56513658	56516369
Sobic.005G211800	Chr05	60190161	60190771
Sobic.005G226100	Chr05	61705954	61706505
Sobic.006G010400	Chr06	1504304	1511224
Sobic.006G124500	Chr06	49929576	49932123
Sobic.007G022800	Chr07	2064780	2071321
Sobic.007G026400	Chr07	2409090	2410532
Sobic.007G045400	Chr07	4517774	4518117
Sobic.008G025800	Chr08	2319571	2321196
Sobic.010G038000	Chr10	3027241	3032516
Sobic.010G070300	Chr10	5590195	5590855
