# Supplementary material for: Whole Genome Sequencing Reveals Potential New Targets for Improving Nitrogen Uptake and Utilization in Sorghum bicolor
Source: Front Plant Sci. 2016 Oct 25;7:1544. doi: 10.3389/fpls.2016.01544 (PMC5078838; doi:10.3389/fpls.2016.01544)
Supplement: Table S7 — χ2 analysis on the frequency of sorghum population genetic analyses within 5 and 95% tails grouped according to gene families. Significant results are highlighted in yellow. Only significant results were shown. [file Table7.XLSX]

## Sheet: Sheet1
Nitrate uptake transporters: NRT1/PTR, NRT2 & NRT3 (95 genes)		<0.05	Expected frequency	CHI <0.05	Pvalue
	Pi-Landraces	6	4.75	0.328947	0.56628
	TajD-Landraces	3	4.75	0.644737	0.422001
	Pi-W&W	4	4.75	0.118421	0.730753
	TajD-W&W	0	4.75	4.75	0.0292983		Table S7: χ2 analysis on the frequency of sorghum population genetic analyses within 5% and 95% tails grouped according to gene families. Significant results are highlighted in yellow. Only significant results were shown.
	Fst-LandvsW&W	8	4.75	2.22368	0.135908
		>0.95	Expected frequency	CHI >0.95	Pvalue
	Pi-Landraces	6	4.75	0.328947	0.56628
	TajD-Landraces	7	4.75	1.06579	0.301898
	Pi-W&W	3	4.75	0.644737	0.422001
	TajD-W&W	3	4.75	0.644737	0.422001
	Fst-LandvsW&W	3	4.75	0.644737	0.422001
