# Supplementary material for: Whole Genome Sequencing Reveals Potential New Targets for Improving Nitrogen Uptake and Utilization in Sorghum bicolor
Source: Front Plant Sci. 2016 Oct 25;7:1544. doi: 10.3389/fpls.2016.01544 (PMC5078838; doi:10.3389/fpls.2016.01544)
Supplement: Table S8 — List of 128 genes that display codons under purifying selection during domestication. Includes base pair position, codon, amino acid, and whether a polymorphism is synonymous or non-synonymous. [file Table8.XLSX]

## Sheet: Sheet1
Gene ID	Function	Position (BP)	Codons (minor)	Codons (major)	Protein (minor)	Protein (major)	Synonymous SNPs		Table S8: List of genes that display codons under purifying selection during domestication. Includes base pair position, codon, amino acid, and whether a polymorphism is synonymous or nonsynonymous
Sobic.001G002000	GS	1661	GTT	GCT	V	A	Nonsynonymous
Sobic.001G020400	AMT2	46	ACG	GCG	T	A	Nonsynonymous
		627	GGC	GGG	G	G	Synonymous
Sobic.001G032000	NRT1/PTR	17	AGT	ACT	S	T	Nonsynonymous
		63	AAA	AAG	K	K	Synonymous
		77	CGC	CAC	R	H	Nonsynonymous
		86	TCG	TTG	S	L	Nonsynonymous
		90	TCT	TCG	S	S	Synonymous
		141	GAT	GAG	D	E	Nonsynonymous
		150	GAC	GAG	D	E	Nonsynonymous
		183	CGT	CGC	R	R	Synonymous
		270	TAT	TAC	Y	Y	Synonymous
Sobic.001G089400	AMT2	6	GCG	GCA	A	A	Synonymous
		42	GAT	GAC	D	D	Synonymous
Sobic.001G099400	NRT1/PTR	1228	GTC	ATC	V	I	Nonsynonymous
Sobic.001G111100	NRT1/PTR	893	GAG	GGG	E	G	Nonsynonymous
		1142	GAG	GTG	E	V	Nonsynonymous
		1259	AAG	AGG	K	R	Nonsynonymous
Sobic.001G111200	NRT1/PTR	108	TCA	TCG	S	S	Synonymous
		219	GTT	GTC	V	V	Synonymous
		231	ACG	ACA	T	T	Synonymous
		345	AGA	AGG	R	R	Synonymous
		354	ACT	ACG	T	T	Synonymous
		486	GTC	GTA	V	V	Synonymous
		537	CCG	CCT	P	P	Synonymous
		540	TGC	TGT	C	C	Synonymous
		583	ACT	GCT	T	A	Nonsynonymous
		1239	ATC	ATT	I	I	Synonymous
		1450	TTG	CTG	L	L	Synonymous
		1605	GCA	GCG	A	A	Synonymous
		1617	ACA	ACG	T	T	Synonymous
Sobic.001G116400	GS	66	CTC	CTT	L	L	Nonsynonymous
		258	GGT	GGC	G	G	Synonymous
Sobic.001G223100	NRT1/PTR	219	GTG	GTC	V	V	Synonymous
Sobic.001G241200	GS	339	CCT	CCG	P	P	Synonymous
		1154	ACT	AGT	T	S	Nonsynonymous
		1455	TCC	TCT	S	S	Synonymous
		1712	GGA	GAA	G	E	Nonsynonymous
		1760	ATT	AGT	I	S	Nonsynonymous
		2016	TCC	TCT	S	S	Synonymous
		2078	GCA	GTA	A	V	Nonsynonymous
		2729	GCT	GAT	A	D	Nonsynonymous
Sobic.001G275500	NRT1/PTR	655	TCA	GCA	S	A	Nonsynonymous
		723	AGA	AGG	R	R	Synonymous
		737	AAG	AGG	K	R	Nonsynonymous
		756	CCA	CCT	P	P	Synonymous
		859	GCA	ACA	A	T	Nonsynonymous
		887	AGT	AAT	S	N	Nonsynonymous
		1033	GTG	TTG	V	L	Nonsynonymous
		1279	ATG	CTG	M	L	Nonsynonymous
		1427	GCC	GGC	A	G	Nonsynonymous
Sobic.001G276000	NRT1/PTR	12	GCC	GCT	A	A	Synonymous
		34	ACC	GCC	T	A	Nonsynonymous
		52	CGG	GGG	R	G	Nonsynonymous
		55	AAA	GAA	K	E	Nonsynonymous
Sobic.001G276300	NRT1/PTR	574	ACC	TCC	T	S	Nonsynonymous
		879	CAC	CAT	H	H	Synonymous
		946	GGC	AGC	G	S	Nonsynonymous
		981	AGG	AGA	R	R	Synonymous
		1065	GCG	GCA	A	A	Synonymous
		1083	TCG	TCA	S	S	Nonsynonymous
		1138	ATG	GTG	M	V	Nonsynonymous
		1699	CAC	TAC	H	Y	Nonsynonymous
Sobic.001G276600	NRT1/PTR	71	GCA	GGA	A	G	Nonsynonymous
		100	GCT	ACT	A	T	Nonsynonymous
		130	GAC	AAC	D	N	Nonsynonymous
		357	CTG	CTT	L	L	Synonymous
Sobic.001G276700	NRT1/PTR	303	CTC	CTT	L	L	Synonymous
		1353	GCG	GCA	A	A	Synonymous
		1356	AAC	AAG	N	K	Nonsynonymous
		1374	CAT	CAC	H	H	Synonymous
		1561	ATC	GTC	I	V	Nonsynonymous
		1620	CCT	CCC	P	P	Synonymous
		1724	AGC	AAC	S	N	Nonsynonymous
Sobic.001G276800	NRT1/PTR	372	TAT	TAC	Y	Y	Synonymous
		560	GTC	GCC	V	A	Nonsynonymous
Sobic.001G403100	NiR	129	GAA	GAG	E	E	Synonymous
Sobic.001G422300	NiR	1490	GGC	GAC	G	D	Nonsynonymous
Sobic.001G443900	NRT1/PTR	99	GGG	GGA	G	G	Synonymous
		356	AAG	AGG	K	R	Nonsynonymous
		837	ACG	ACT	T	T	Synonymous
		930	GAA	GAG	E	E	Synonymous
		970	ATT	GTT	I	V	Nonsynonymous
		1107	CAG	CAA	Q	Q	Synonymous
		1116	TCA	TCG	S	S	Synonymous
		1173	CCG	CCA	P	P	Synonymous
		1320	GTG	GTA	V	V	Synonymous
		1374	GTT	GTC	V	V	Synonymous
		1425	ATT	ATC	I	I	Synonymous
		1440	CCT	CCA	P	P	Synonymous
		1482	ATT	ATC	I	I	Synonymous
		1668	CTG	CTT	L	L	Synonymous
		1705	CTA	TTA	L	L	Synonymous
		1758	GCT	GCC	A	A	Synonymous
Sobic.001G444000	NRT1/PTR	59	GGA	GAA	G	E	Nonsynonymous
		63	GGT	GGA	G	G	Synonymous
		72	GAC	GAA	D	E	Nonsynonymous
		99	GAA	GAG	E	E	Synonymous
		135	TAC	TAT	Y	Y	Synonymous
		138	ATA	ATC	I	I	Synonymous
		283	TTG	CTG	L	L	Synonymous
		330	ACT	ACC	T	T	Synonymous
		419	CCG	CTG	P	L	Nonsynonymous
		442	ATC	TTT	I	F	Nonsynonymous
		444	ATC	TTT	I	F	Nonsynonymous
		477	ATT	ATC	I	I	Synonymous
		510	TCA	TCG	S	S	Synonymous
		516	GGC	GGA	G	G	Synonymous
		657	GTG	GTA	V	V	Synonymous
		700	GCG	ACG	A	T	Nonsynonymous
		790	ATC	GTC	I	V	Nonsynonymous
		1023	GCT	GCC	A	A	Synonymous
		1194	GTA	GTG	V	V	Synonymous
		1264	ATC	GTC	I	V	Nonsynonymous
		1558	AGC	GGC	S	G	Nonsynonymous
Sobic.001G444100	NRT1/PTR	89	GAC	GGC	D	G	Nonsynonymous
		127	CGT	TGT	R	C	Nonsynonymous
		145	GCT	ACT	A	T	Nonsynonymous
		417	ACA	ACG	T	T	Synonymous
		660	GCG	GCA	A	A	Synonymous
		888	CTT	CTC	L	L	Synonymous
		1506	GTT	GTC	V	V	Synonymous
		1620	TCA	TCG	S	S	Synonymous
		1622	TAC	TGC	Y	C	Nonsynonymous
Sobic.001G451500	GS	180	ACT	ACC	T	T	Synonymous
		510	GAC	GAT	D	D	Synonymous
		516	GTT	GTC	V	V	Synonymous
		624	ATC	ATA	I	I	Synonymous
		700	CTG	TTG	L	L	Synonymous
Sobic.001G511000	NRT1/PTR	1545	CCT	CCG	P	P	Synonymous
Sobic.002G000800	NRT1/PTR	88	TTT	CTT	F	L	Nonsynonymous
		504	CTT	CTC	L	L	Synonymous
		1806	ACT	ACC	T	T	Synonymous
Sobic.002G001300	NiR	59	GGA	GCA	G	A	Nonsynonymous
		508	GCT	TCT	A	S	Nonsynonymous
Sobic.002G036000	GOGAT	574	CTG	ATG	L	M	Nonsynonymous
		861	GGC	GGA	G	G	Synonymous
Sobic.002G051100	NiR	821	ATG	ACG	M	T	Nonsynonymous
Sobic.002G091800	NRT1/PTR	83	GTC	GGC	V	G	Nonsynonymous
		114	ACA	ACG	T	T	Synonymous
		201	GGT	GGC	G	G	Synonymous
Sobic.002G206600	GS	31	ACG	GCG	T	A	Nonsynonymous
		37	GCG	ACG	A	T	Nonsynonymous
		174	GCC	GCA	A	A	Synonymous
		484	CGT	TGT	R	C	Nonsynonymous
Sobic.002G300400	GS	354	TCT	TCC	S	S	Synonymous
Sobic.002G374700	GOGAT	1097	GTC	GCC	V	A	Nonsynonymous
Sobic.002G375500	GS	1521	CCA	CCG	P	P	Synonymous
		1654	TGG	CGG	W	R	Nonsynonymous
Sobic.002G402700	GOGAT	336	TCA	TCG	S	S	Synonymous
Sobic.002G413100	AST	47	GTT	GCA	V	A	Nonsynonymous
		48	GTT	GCA	V	A	Nonsynonymous
		75	ACG	ACC	T	T	Synonymous
		147	GTA	GTG	V	V	Synonymous
		207	GGC	GGT	G	G	Synonymous
		216	GGC	GGT	G	G	Synonymous
		308	ACA	AAA	T	K	Nonsynonymous
		416	ATC	ACC	I	T	Nonsynonymous
		434	GGG	GAG	G	E	Nonsynonymous
		459	ACC	ACG	T	T	Synonymous
		474	GCC	GCG	A	A	Synonymous
		536	GTT	GCG	V	A	Nonsynonymous
		537	GTT	GCG	V	A	Nonsynonymous
Sobic.003G076200	NRT1/PTR	1736	GTG	GGG	V	G	Nonsynonymous
Sobic.003G111900	NiR	33	CTA	CTC	L	L	Synonymous
		491	GCT	GTT	A	V	Nonsynonymous
		1550	AAG	AGG	K	R	Nonsynonymous
Sobic.003G188200	NRT2	36	TAT	TAC	Y	Y	Synonymous
		64	AGC	GGC	S	G	Nonsynonymous
		81	GGC	GGT	G	G	Synonymous
		1242	CGG	CGC	R	R	Synonymous
Sobic.003G258800	GOGAT	905	ATG	ACG	M	T	Nonsynonymous
		1437	GGG	GGC	G	G	Synonymous
Sobic.003G294000	GS	129	GGG	GGA	G	G	Synonymous
		166	GGC	CGC	G	R	Nonsynonymous
		387	TGC	TGG	C	W	Nonsynonymous
		405	TTG	TTC	L	F	Nonsynonymous
		408	TGT	TGC	C	C	Synonymous
		453	CTA	CTG	L	L	Synonymous
		528	GCA	GCG	A	A	Synonymous
		540	TCG	TCA	S	S	Synonymous
		609	ATT	ATC	I	I	Synonymous
		702	AAG	AAA	K	K	Synonymous
		813	TTT	TTG	F	L	Nonsynonymous
Sobic.003G295200	GS	318	AGC	AGG	S	R	Nonsynonymous
Sobic.003G295500	NRT1/PTR	85	ATC	GTC	I	V	Nonsynonymous
		190	GTG	ATG	V	M	Nonsynonymous
		234	ATG	ATA	M	I	Nonsynonymous
		584	GGC	GCC	G	A	Nonsynonymous
		843	GTC	GTG	V	V	Synonymous
		850	GTC	ATC	V	I	Nonsynonymous
		863	AGA	AAA	R	K	Nonsynonymous
		883	GCC	CCC	A	P	Nonsynonymous
		888	GAG	GAC	E	D	Nonsynonymous
		940	GCG	TCG	A	S	Nonsynonymous
		1293	ACA	ACC	T	T	Synonymous
		1533	CAA	CAG	Q	Q	Synonymous
Sobic.003G303300	AST	225	GTT	GTC	V	V	Synonymous
		633	GCA	GCG	A	A	Synonymous
		697	ATT	GTA	I	V	Nonsynonymous
		699	ATT	GTA	I	V	Nonsynonymous
		1125	GAC	GAT	D	D	Synonymous
		1335	CCT	CCC	P	P	Synonymous
		1343	GGA	GCA	G	A	Nonsynonymous
Sobic.003G304000	NRT1/PTR	1683	GAC	GAG	D	E	Nonsynonymous
Sobic.003G304100	NRT1/PTR	511	CAG	AAG	Q	K	Nonsynonymous
		900	GTT	GTG	V	V	Synonymous
Sobic.003G341500	NiR	1533	CCT	CCC	P	P	Synonymous
Sobic.003G352700	NiR	567	CCA	CCG	P	P	Synonymous
		711	TTC	TTT	F	F	Synonymous
		744	GTC	GTT	V	V	Synonymous
		831	GCC	GCG	A	A	Synonymous
		995	AAG	AGG	K	R	Nonsynonymous
		1014	CTG	CTC	L	L	Synonymous
Sobic.003G352800	NiR	1161	ACC	ACG	T	T	Synonymous
Sobic.003G353200	NiR	393	ACT	ACG	T	T	Synonymous
		1479	GGC	GGA	G	G	Synonymous
Sobic.003G357600	NiR	1888	CAC	AAC	H	N	Nonsynonymous
Sobic.003G357700	NiR	678	ATA	ATC	I	I	Synonymous
		1504	AGC	GGC	S	G	Nonsynonymous
Sobic.003G370400	AMT2	391	CTC	ATC	L	I	Nonsynonymous
		570	GGT	GGA	G	G	Synonymous
		672	CCA	CCC	P	P	Synonymous
		681	ACC	ACT	T	T	Synonymous
		693	GAG	GAA	E	E	Synonymous
		852	GTA	GTC	V	V	Synonymous
		1194	AAT	AAC	N	N	Synonymous
Sobic.003G371100	NRT1/PTR	1024	ATC	GTC	I	V	Nonsynonymous
		1338	GTA	GTG	V	V	Synonymous
		1353	CTA	CTG	L	L	Synonymous
		1434	AGA	AGG	R	R	Synonymous
Sobic.003G371200	NRT1/PTR	135	GTT	GTC	V	V	Synonymous
Sobic.003G372000	NRT1/PTR	45	GCG	GCC	A	A	Synonymous
Sobic.003G414700	AST	60	TCT	TCC	S	S	Synonymous
		61	AAC	GAC	N	D	Nonsynonymous
		67	GAT	AAC	D	N	Nonsynonymous
		69	GAT	AAC	D	N	Nonsynonymous
Sobic.003G414800	AST	18	CCC	CCT	P	P	Synonymous
		29	CGT	CCT	R	P	Nonsynonymous
		576	GTA	GTG	V	V	Synonymous
Sobic.003G415000	AST	12	ATC	ACC	I	T	Nonsynonymous
		27	CTC	CTA	L	L	Synonymous
		81	GCG	GCA	A	A	Synonymous
		126	CTG	CTC	L	L	Synonymous
		206	CGC	CAC	R	H	Nonsynonymous
		268	ACG	GCG	T	A	Nonsynonymous
		291	GGA	GGC	G	G	Synonymous
		301	CGC	GGC	R	G	Nonsynonymous
		306	ACT	ACC	T	T	Synonymous
		331	CAG	GAG	Q	E	Nonsynonymous
		347	CCA	CGA	P	R	Nonsynonymous
		370	TGT	CGT	C	R	Nonsynonymous
		401	CAG	CTG	Q	L	Nonsynonymous
		540	GAA	GAG	E	E	Synonymous
		570	CTC	CTG	L	L	Synonymous
Sobic.004G009200	NRT2	48	GCA	GCG	A	A	Synonymous
Sobic.004G009400	NRT2	1521	CGC	CGA	R	R	Synonymous
Sobic.004G009500	NRT2	1482	GGG	GGA	G	G	Synonymous
		1488	CAT	CAC	H	H	Synonymous
		1489	GCC	AGC	A	S	Nonsynonymous
		1490	GCC	AGC	A	S	Nonsynonymous
		1521	CGC	CGA	R	R	Synonymous
Sobic.004G104700	AST	342	GGA	GGT	G	G	Synonymous
		603	GAA	GAC	E	D	Nonsynonymous
		660	ACT	ACA	T	T	Synonymous
		921	CAG	CAA	Q	Q	Synonymous
		927	ATT	ATC	I	I	Synonymous
		1081	GAA	ATA	E	I	Nonsynonymous
		1082	GAA	ATA	E	I	Nonsynonymous
Sobic.004G106400	GS	1986	TGT	TGC	C	C	Synonymous
Sobic.004G209300	GOGAT	46	CAC	GAC	H	D	Nonsynonymous
Sobic.004G210900	NiR	76	TTG	CTG	L	L	Synonymous
		114	CCG	CCT	P	P	Synonymous
		120	GTC	GTT	V	V	Synonymous
		471	TTT	TTC	F	F	Synonymous
		486	GCG	GCA	A	A	Synonymous
		510	GTA	GTC	V	V	Synonymous
		555	GGG	GGT	G	G	Synonymous
		723	ACG	ACA	T	T	Synonymous
		879	ATT	ATC	I	I	Synonymous
		1035	GCA	GCG	A	A	Synonymous
		1059	TTA	TTG	L	L	Synonymous
Sobic.004G235900	NiR	199	AAT	GAT	N	D	Nonsynonymous
		214	ATC	GTC	I	V	Nonsynonymous
		1506	GCT	GCC	A	A	Synonymous
		1509	GCC	GGC	A	G	Nonsynonymous
		1548	GCC	GCT	A	A	Synonymous
		1623	TTT	TTC	F	F	Synonymous
		1704	CCG	CCA	P	P	Synonymous
Sobic.004G243200	NRT1/PTR	1452	TTT	TTC	F	F	Synonymous
Sobic.004G246200	GOGAT	327	GAA	GAC	E	D	Nonsynonymous
		336	GGA	GGG	G	G	Synonymous
		366	CAA	CAG	Q	Q	Synonymous
		462	TCT	TCA	S	S	Synonymous
		489	GCC	GCA	A	A	Synonymous
		529	AAT	GAT	N	D	Nonsynonymous
		561	CAC	CAT	H	H	Synonymous
		613	TTA	CTA	L	L	Synonymous
		786	ACG	ACA	T	T	Synonymous
		927	TCT	TCA	S	S	Synonymous
		1041	AAA	AAG	K	K	Synonymous
		1119	CCG	CCA	P	P	Synonymous
		1194	GGC	GGT	G	G	Synonymous
Sobic.004G276200	NRT1/PTR	83	ACG	AAG	T	K	Nonsynonymous
		86	CCG	CAG	P	Q	Nonsynonymous
		138	CGG	CGC	R	R	Synonymous
		153	GGA	GGG	G	G	Synonymous
		952	CTG	TTG	L	L	Synonymous
Sobic.004G314200	NiR	879	TCT	TCC	S	S	Synonymous
		1613	CGG	CCG	R	P	Nonsynonymous
		1626	ACT	ACC	T	T	Synonymous
		1718	ATT	ACT	I	T	Nonsynonymous
Sobic.004G314300	NiR	1390	TAG	CAG	*	Q	Nonsynonymous
		1610	GTG	GGG	V	G	Nonsynonymous
Sobic.004G322600	GS	30	GGC	GGT	G	G	Nonsynonymous
		156	CCA	CCG	P	P	Synonymous
		279	GAC	GAT	D	D	Synonymous
		462	GGC	GGT	G	G	Synonymous
		826	GTA	ATA	V	I	Nonsynonymous
		1061	CTC	CGC	L	R	Nonsynonymous
		1063	ACT	CCT	T	P	Nonsynonymous
		1404	ACA	ACG	T	T	Synonymous
		1407	TAT	TAC	Y	Y	Synonymous
		1446	CAG	CAA	Q	Q	Synonymous
		1796	GGA	GCA	G	A	Nonsynonymous
		2106	GTA	GTG	V	V	Synonymous
		2116	GGT	AGT	G	S	Nonsynonymous
		3084	TCA	TCG	S	S	Synonymous
		3264	CCA	CCG	P	P	Synonymous
Sobic.005G003200	AS	1157	CGA	CAA	R	Q	Nonsynonymous
Sobic.005G005800	NiR	51	TCC	TCG	S	S	Synonymous
		65	CAC	CTC	H	L	Nonsynonymous
		75	ACA	ACC	T	T	Synonymous
		102	CAG	CAC	Q	H	Nonsynonymous
		210	GGG	GGC	G	G	Synonymous
		277	TCC	ACC	S	T	Nonsynonymous
		385	ATC	CTC	I	L	Nonsynonymous
		513	GAT	GAC	D	D	Synonymous
		526	GTC	ATC	V	I	Nonsynonymous
		537	GGC	GGG	G	G	Synonymous
		648	GCA	GCG	A	A	Synonymous
		658	GAG	AAG	E	K	Nonsynonymous
		791	CGC	CAC	R	H	Nonsynonymous
		798	CTC	GTC	L	V	Nonsynonymous
		860	GTG	GAG	V	E	Nonsynonymous
		975	GCC	GCT	A	A	Synonymous
		1043	CAT	CGT	H	R	Nonsynonymous
		1676	ACT	ACC	T	T	Nonsynonymous
Sobic.005G213200	GS	57	GCT	GCG	A	A	Synonymous
		109	TGC	GGC	C	G	Nonsynonymous
Sobic.005G215300	NiR	21	GCC	GCA	A	A	Synonymous
Sobic.006G089300	NRT1/PTR	1569	GGA	GGC	G	G	Synonymous
Sobic.006G143100	AMT1	549	CTT	CTG	L	L	Synonymous
		1443	CAA	CAG	Q	Q	Synonymous
Sobic.006G169500	ASPG	218	GAA	GTA	E	V	Nonsynonymous
Sobic.006G208900	GS	186	GGA	GGG	G	G	Synonymous
		1011	ACG	ACA	T	T	Synonymous
Sobic.006G210900	GS	624	GAC	GAG	D	E	Nonsynonymous
		792	AGA	AGC	R	S	Nonsynonymous
		1029	GCA	GCG	A	A	Synonymous
		1079	GTA	GCA	V	A	Nonsynonymous
		1203	TCG	TCA	S	S	Synonymous
		1305	CGT	CGC	R	R	Synonymous
		1500	GCT	GCC	A	A	Synonymous
		1998	GGT	GGC	G	G	Synonymous
		2262	CTT	CTA	L	L	Synonymous
		2280	CCC	CCT	P	P	Synonymous
		2287	TCA	CCA	S	P	Nonsynonymous
Sobic.006G220500	GOGAT	654	AAG	AAA	K	K	Synonymous
Sobic.006G220600	GOGAT	715	ACT	GCT	T	A	Nonsynonymous
Sobic.006G239000	NRT1/PTR	45	GGC	GGG	G	G	Synonymous
		1537	AAT	GAT	N	D	Nonsynonymous
Sobic.006G243200	ASPG	367	AAC	CAC	N	H	Nonsynonymous
		948	AAT	AAC	N	N	Synonymous
		990	TTT	TTC	F	F	Synonymous
Sobic.006G249500	GS	1640	CAC	CGC	H	R	Nonsynonymous
Sobic.006G252700	GS	264	GTT	GTC	V	V	Synonymous
		1029	TAC	TAT	Y	Y	Synonymous
Sobic.006G276100	GS	404	AGC	AAC	S	N	Nonsynonymous
Sobic.007G005100	ASPG	878	GAC	GCC	D	A	Nonsynonymous
Sobic.007G044300	NRT1/PTR	828	CTC	CTA	L	L	Synonymous
		1638	CTT	CTC	L	L	Synonymous
Sobic.007G078300	GS	296	CTG	CCG	L	P	Nonsynonymous
		773	TTT	TAT	F	Y	Nonsynonymous
		1385	AGG	AAG	R	K	Nonsynonymous
Sobic.007G078500	GS	57	GAC	GAT	D	D	Synonymous
		62	GCG	GTG	A	V	Nonsynonymous
		168	GGC	GGT	G	G	Synonymous
		366	ACA	ACG	T	T	Synonymous
		744	CGC	CGT	R	R	Synonymous
		954	GAT	GAC	D	D	Synonymous
		1062	CGC	CGA	R	R	Synonymous
		1089	CCT	CCC	P	P	Synonymous
		1230	GTC	GTT	V	V	Synonymous
Sobic.007G081300	NRT1/PTR	1479	GCG	GCA	A	A	Synonymous
		1560	CTT	CTC	L	L	Synonymous
		1793	GGC	GAC	G	D	Nonsynonymous
Sobic.007G125900	GS	394	GGG	AGG	G	R	Nonsynonymous
		606	GCT	GCC	A	A	Synonymous
		609	GCC	GCG	A	A	Synonymous
		614	ATG	ACG	M	T	Nonsynonymous
Sobic.007G160900	NRT1/PTR	739	ATT	CTT	I	L	Nonsynonymous
		852	ACT	ACG	T	T	Synonymous
		1305	CTC	CTA	L	L	Synonymous
		1403	TCG	TTG	S	L	Nonsynonymous
Sobic.008G006900	NiR	48	CAG	CAC	Q	H	Nonsynonymous
		75	AAG	AAA	K	K	Synonymous
Sobic.008G046800	GS	300	CAT	CAC	H	H	Synonymous
Sobic.008G081200	NRT1/PTR	1578	GGT	GGA	G	G	Synonymous
Sobic.008G081400	NRT1/PTR	532	GAA	AAA	E	K	Nonsynonymous
		1085	GGG	GCG	G	A	Nonsynonymous
		1138	AAC	GAC	N	D	Nonsynonymous
		1522	TGG	AGG	W	R	Nonsynonymous
Sobic.008G081500	NRT1/PTR	385	AAT	GAT	N	D	Nonsynonymous
		679	TTC	GTC	F	V	Nonsynonymous
		953	GAC	GCC	D	A	Nonsynonymous
		1633	GGC	AGC	G	S	Nonsynonymous
Sobic.008G090800	NiR	498	GTT	GTC	V	V	Synonymous
Sobic.008G130100	GS	40	CAG	GAG	Q	E	Nonsynonymous
		294	GCA	GCG	A	A	Synonymous
		345	TCC	TCT	S	S	Synonymous
		716	CTC	CCC	L	P	Nonsynonymous
		846	ACA	ACG	T	T	Synonymous
		1088	GGT	GCT	G	A	Nonsynonymous
		1164	CGT	CGC	R	R	Synonymous
		1198	GTA	ATA	V	I	Nonsynonymous
		1296	AAT	AAC	N	N	Synonymous
		1404	GTA	GTT	V	V	Synonymous
		1898	CAT	CGT	H	R	Nonsynonymous
		2080	ATA	GTA	I	V	Nonsynonymous
		2184	TCG	TCA	S	S	Synonymous
		2229	TAT	TAC	Y	Y	Synonymous
Sobic.008G135700	NiR	45	CCG	CCA	P	P	Synonymous
		64	ACT	CCT	T	P	Nonsynonymous
		624	CCT	CCC	P	P	Synonymous
		669	GAT	GAC	D	D	Synonymous
		678	CCT	CCC	P	P	Synonymous
		700	TCC	ACC	S	T	Nonsynonymous
		716	GGC	GCC	G	A	Nonsynonymous
		733	TGC	GGC	C	G	Nonsynonymous
Sobic.008G139800	AS	1844	AAG	AGG	K	R	Nonsynonymous
Sobic.009G099000	NRT1/PTR	19	CAA	GAA	Q	E	Nonsynonymous
		26	AGA	AAA	R	K	Nonsynonymous
		96	CAG	CAC	Q	H	Nonsynonymous
		951	ACC	ACG	T	T	Synonymous
		1032	GAC	GAT	D	D	Synonymous
		1541	GGC	GCC	G	A	Nonsynonymous
		1678	CTC	TTC	L	F	Nonsynonymous
Sobic.009G101900	NRT1/PTR	273	ATT	ATC	I	I	Synonymous
Sobic.009G136500	NRT1/PTR	439	TCG	CCG	S	P	Nonsynonymous
Sobic.009G136600	NRT1/PTR	197	AAC	ATC	N	I	Nonsynonymous
		836	GTC	GCC	V	A	Nonsynonymous
Sobic.009G136700	NRT1/PTR	1552	TCG	ACG	S	T	Nonsynonymous
Sobic.009G136900	NRT1/PTR	1080	GCG	GCC	A	A	Synonymous
		1095	CGC	CGG	R	R	Synonymous
		1215	ACC	ACG	T	T	Synonymous
		1652	GGG	GTG	G	V	Nonsynonymous
Sobic.009G148800	NRT1/PTR	832	ACC	GCC	T	A	Nonsynonymous
Sobic.009G148900	NRT1/PTR	731	GGC	GCC	G	A	Nonsynonymous
		885	GGA	GGG	G	G	Synonymous
Sobic.009G148900	NRT1/PTR	890	CCG	CTG	P	L	Nonsynonymous
		939	AAT	AAC	N	N	Synonymous
		942	AGT	AGC	S	S	Synonymous
		1047	ACA	ACG	T	T	Synonymous
		1056	GCA	GCG	A	A	Synonymous
Sobic.009G149000	NRT1/PTR	367	ACT	GCT	T	A	Nonsynonymous
Sobic.009G149400	AST	1242	AAA	AAG	K	K	Synonymous
Sobic.009G162300	NiR	27	TCT	TCC	S	S	Synonymous
		42	TTC	TTT	F	F	Synonymous
		60	GTT	GTG	V	V	Synonymous
		131	ATG	ACG	M	T	Nonsynonymous
		186	CCA	CCG	P	P	Synonymous
		240	AAC	AAT	N	N	Synonymous
Sobic.009G162800	NiR	76	ACC	GCC	T	A	Nonsynonymous
		157	AGC	GGC	S	G	Nonsynonymous
		168	ACG	ACA	T	T	Synonymous
		205	AGG	CGG	R	R	Synonymous
		220	ATG	GTG	M	V	Nonsynonymous
		508	GTG	ATG	V	M	Nonsynonymous
		513	TTG	TTC	L	F	Nonsynonymous
		543	GCC	GCG	A	A	Synonymous
		665	AGG	AAG	R	K	Nonsynonymous
		1339	ACG	GCG	T	A	Nonsynonymous
Sobic.009G168700	AMT2	606	GCT	GCC	A	A	Synonymous
		1395	GGT	GGC	G	G	Synonymous
Sobic.009G200800	GS	348	CAC	CAG	H	Q	Nonsynonymous
Sobic.009G225700	GOGAT	873	ATC	ATG	I	M	Nonsynonymous
		3420	GCT	GCA	A	A	Synonymous
		3572	GAT	GCT	D	A	Nonsynonymous
		3625	TCT	GCT	S	A	Nonsynonymous
		3628	AAG	GAG	K	E	Nonsynonymous
		3663	CGA	CGT	R	R	Synonymous
		5301	AGG	AGA	R	R	Synonymous
Sobic.010G060800	GOGAT	546	GGA	GGG	G	G	Synonymous
Sobic.010G063300	GS	2525	AGT	ACT	S	T	Nonsynonymous
Sobic.010G099700	NRT1/PTR	464	AAC	GAC	N	D	Nonsynonymous
		702	TCT	TCC	S	S	Synonymous
		1145	ACC	AGC	T	S	Nonsynonymous
		1542	CTT	CTC	L	L	Synonymous
Sobic.010G109200	NRT1/PTR	114	TCA	TCG	S	S	Synonymous
Sobic.010G127800	NRT1/PTR	13	GCA	CCA	A	P	Nonsynonymous
		140	TGC	TAC	C	Y	Nonsynonymous
		607	CTC	GTC	L	V	Nonsynonymous
		912	ACC	ACG	T	T	Nonsynonymous
		1514	TAC	TCC	Y	S	Nonsynonymous
		1518	TTT	TTG	F	L	Nonsynonymous
		1572	AGC	AGA	S	R	Nonsynonymous
		1734	GAG	GAA	E	E	Synonymous
Sobic.010G133100	NRT1/PTR	58	ATC	CTC	I	L	Nonsynonymous
		914	AAC	AGC	N	S	Nonsynonymous
Sobic.010G175900	NRT1/PTR	55	CCC	GCC	P	A	Nonsynonymous
		331	AGG	GGG	R	G	Nonsynonymous
Sobic.010G200800	GS	444	GCG	GCC	A	A	Synonymous
Sobic.010G207400	GS	1705	GCA	CCA	A	P	Nonsynonymous
		2300	CCA	CTA	P	L	Nonsynonymous
		2324	GGG	GAG	G	E	Nonsynonymous
