# Supplementary material for: Whole Genome Sequencing Reveals Potential New Targets for Improving Nitrogen Uptake and Utilization in Sorghum bicolor
Source: Front Plant Sci. 2016 Oct 25;7:1544. doi: 10.3389/fpls.2016.01544 (PMC5078838; doi:10.3389/fpls.2016.01544)
Supplement: Table S9 — List of 91 genes that display codons under balancing selection during domestication. Includes base pair position, codon, amino acid, and whether a polymorphism is synonymous or non-synonymous. [file Table9.XLSX]

## Sheet: Sheet1
Gene	Function	Position (BP)	Codons (minor)	Codons (major)	Protein (minor)	Protein (major)	Synonymous SNPs		Table S9: List of genes that display codons under balancing selection during domestication. Includes base pair position, codon, amino acid and whether a polymorphism is synonymous or nonsynonymous
Sobic.K010300	GOGAT	21	CAG	CAT	Q	H	Nonsynonymous
Sobic.001G002000	GS	452	GTC	GGC	V	G	Nonsynonymous
		2501	GTC	GGC	V	G	Nonsynonymous
Sobic.001G065600	GOGAT	810	CTA	CTC	L	L	Synonymous
Sobic.001G099400	NRT1/PTR	327	CTA	CTG	L	L	Synonymous
		370	ATG	GTG	M	V	Nonsynonymous
		406	TCC	ACC	S	T	Nonsynonymous
Sobic.001G223100	NRT1/PTR	144	GTA	GTC	V	V	Synonymous
		564	CCT	CCG	P	P	Synonymous
		565	CGG	AGG	R	R	Synonymous
		1145	ACC	ATC	T	I	Nonsynonymous
Sobic.001G223200	NRT1/PTR	980	ACG	ATG	T	M	Nonsynonymous
		1652	GCG	GTG	A	V	Nonsynonymous
		1701	GCG	GCA	A	A	Synonymous
Sobic.001G231000	GS	1116	TTC	TTT	F	F	Synonymous
Sobic.001G241200	GS	519	GAT	GAC	D	D	Synonymous
Sobic.001G275600	NRT1/PTR	1096	CGC	GGC	R	G	Nonsynonymous
Sobic.001G276700	NRT1/PTR	1107	CAA	CAG	Q	Q	Synonymous
Sobic.001G282000	NRT1/PTR	39	GTA	GTG	V	V	Synonymous
		185	GCG	GTG	A	V	Nonsynonymous
		189	TCG	TCA	S	S	Synonymous
		190	CGG	GGG	R	G	Nonsynonymous
		249	CTA	CTG	L	L	Synonymous
		390	GCC	GCT	A	A	Synonymous
		1740	AGC	AGT	S	S	Synonymous
		1795	ATC	GTC	I	V	Nonsynonymous
		1830	AGT	AGC	S	S	Synonymous
Sobic.001G282100	NRT1/PTR	749	ACT	AAT	T	N	Nonsynonymous
		768	AGC	AGT	S	S	Synonymous
		812	GCG	GTG	A	V	Nonsynonymous
		831	ACA	ACG	T	T	Synonymous
		922	GCT	TCT	A	S	Nonsynonymous
		1125	TCT	TCC	S	S	Synonymous
		1131	CCT	CCC	P	P	Synonymous
		1171	GTC	ATC	V	I	Nonsynonymous
		1679	AAG	ACG	K	T	Nonsynonymous
Sobic.001G302800	NRT1/PTR	128	GCG	GTT	A	V	Nonsynonymous
		129	GCG	GTT	A	V	Nonsynonymous
Sobic.001G331900	NRT1/PTR	408	CAT	CAA	H	Q	Nonsynonymous
Sobic.001G397000	AAL	102	CGC	CGG	R	R	Synonymous
		255	CAG	CAA	Q	Q	Synonymous
		531	TGT	TGC	C	C	Synonymous
		651	CAA	CAG	Q	Q	Synonymous
		732	GAA	GAG	E	E	Synonymous
		738	GTT	GTG	V	V	Synonymous
		795	AGA	AGG	R	R	Synonymous
		825	ACA	ACG	T	T	Synonymous
		888	GCT	GCC	A	A	Synonymous
		967	TTG	CTG	L	L	Synonymous
		1026	CCG	CCA	P	P	Synonymous
		1113	CAG	CAA	Q	Q	Synonymous
		1158	GAC	GAT	D	D	Synonymous
		1212	AAC	AAT	N	N	Synonymous
		1287	TAC	TAT	Y	Y	Synonymous
		1377	GCT	GCC	A	A	Synonymous
		1396	TTA	CTA	L	L	Synonymous
Sobic.001G403100	NiR	1791	ATA	ATC	I	I	Synonymous
Sobic.001G497300	GS	1493	AAG	ACG	K	T	Nonsynonymous
		1685	AGT	AAT	S	N	Nonsynonymous
		2601	GGG	GGA	G	G	Synonymous
Sobic.001G511000	NRT1/PTR	979	TCC	GCC	S	A	Nonsynonymous
		1009	AGG	GGC	R	G	Nonsynonymous
		1011	AGG	GGC	R	G	Nonsynonymous
		1176	CGA	CGG	R	R	Synonymous
		1188	CCT	CCG	P	P	Synonymous
		1654	AGC	GGC	S	G	Nonsynonymous
		1668	GTC	GTG	V	V	Synonymous
		1762	GCC	ACC	A	T	Nonsynonymous
		1773	AGA	AGG	R	R	Synonymous
		1789	GCC	ACC	A	T	Nonsynonymous
Sobic.001G541900	NRT1/PTR	1770	GCA	GCG	A	A	Synonymous
Sobic.002G001300	NiR	269	ATG	ACG	M	T	Nonsynonymous
		276	ACT	ACG	T	T	Synonymous
		1299	TAC	TAA	Y	*	Nonsynonymous
Sobic.002G005800	GS	89	ACC	AGC	T	S	Nonsynonymous
Sobic.002G091800	NRT1/PTR	123	GCT	GCG	A	A	Synonymous
		126	GCA	GCG	A	A	Nonsynonymous
		544	ACC	GCC	T	A	Nonsynonymous
Sobic.002G283300	GS	203	CTC	CCC	L	P	Nonsynonymous
		410	ATT	ACT	I	T	Nonsynonymous
Sobic.002G300400	GS	843	GCC	GCT	A	A	Synonymous
Sobic.003G107100	NRT1/PTR	1587	GCC	GCG	A	A	Synonymous
Sobic.003G111900	NiR	147	ACG	ACC	T	T	Synonymous
		186	CCG	CCT	P	P	Synonymous
		210	ACA	ACG	T	T	Synonymous
Sobic.003G188400	GDH	347	GGG	GAG	G	E	Nonsynonymous
		705	TTG	TTA	L	L	Synonymous
		987	AGT	AGC	S	S	Synonymous
		1090	ACT	GCT	T	A	Nonsynonymous
		1618	ATT	GTT	I	V	Nonsynonymous
Sobic.003G258800	GOGAT	486	CCA	CCG	P	P	Synonymous
		600	CTA	CTC	L	L	Synonymous
		1035	ATG	ATA	M	I	Nonsynonymous
		1356	AAT	AAC	N	N	Synonymous
		1446	GAC	GAT	D	D	Synonymous
		1588	TAC	CAC	Y	H	Nonsynonymous
		1746	GAC	GAG	D	E	Nonsynonymous
		1934	ACG	ATG	T	M	Nonsynonymous
		1989	CTC	CTT	L	L	Synonymous
		2044	AAT	GAT	N	D	Nonsynonymous
		2139	GCT	GCC	A	A	Synonymous
		2441	CGC	CTC	R	L	Nonsynonymous
		2874	AAG	AAA	K	K	Synonymous
		3116	AGG	ATG	R	M	Nonsynonymous
		3123	CCG	CCA	P	P	Synonymous
		3181	TTG	CTG	L	L	Synonymous
		3315	ATC	ATT	I	I	Synonymous
		3411	GTC	GTG	V	V	Synonymous
		3519	AGG	AGA	R	R	Synonymous
		3879	GGA	GGG	G	G	Synonymous
		4341	GGT	GGA	G	G	Synonymous
		4389	GAC	GAT	D	D	Synonymous
		4605	ATC	ATT	I	I	Synonymous
Sobic.003G304100	NRT1/PTR	738	GTT	GTG	V	V	Synonymous
Sobic.003G336100	NiR	849	ATT	ATC	I	I	Synonymous
Sobic.003G341500	NiR	11	CCG	CTG	P	L	Nonsynonymous
		22	CGG	TGG	R	W	Nonsynonymous
		37	TTC	CTC	F	L	Nonsynonymous
		90	CAC	CAT	H	H	Synonymous
		159	GGG	GGA	G	G	Synonymous
		165	TTC	TTT	F	F	Synonymous
Sobic.003G352700	NiR	342	TAT	TAC	Y	Y	Synonymous
Sobic.003G357500	NiR	552	AAC	AAT	N	N	Synonymous
		574	GAC	AGC	D	S	Nonsynonymous
		575	GAC	AGC	D	S	Nonsynonymous
		586	ACG	GCG	T	A	Nonsynonymous
		880	GTC	ATC	V	I	Nonsynonymous
Sobic.003G371100	NRT1/PTR	582	ACT	ACC	T	T	Synonymous
		714	TAT	TAC	Y	Y	Synonymous
		1227	CTT	CTC	L	L	Synonymous
Sobic.003G371200	NRT1/PTR	468	TTG	TTT	L	F	Nonsynonymous
Sobic.003G371400	NRT1/PTR	717	GGA	GGC	G	G	Synonymous
Sobic.003G371600	NRT1/PTR	1066	ATG	GTG	M	V	Nonsynonymous
Sobic.003G371700	NRT1/PTR	612	TAG	TAC	*	Y	Nonsynonymous
Sobic.003G385000	GS	1549	CGA	TGA	R	*	Nonsynonymous
Sobic.003G392700	NRT1/PTR	137	GCC	GGC	A	G	Nonsynonymous
		348	GCG	GCA	A	A	Synonymous
		945	CGT	CGC	R	R	Synonymous
Sobic.003G399200	NRT1/PTR	4	ACT	GCT	T	A	Nonsynonymous
		102	ACG	ACA	T	T	Synonymous
		115	TCA	CCA	S	P	Nonsynonymous
		121	CTA	TTA	L	L	Synonymous
		247	CGA	AGA	R	R	Synonymous
		298	TCC	GCC	S	A	Nonsynonymous
		489	GGA	GGT	G	G	Nonsynonymous
		524	GAA	GCA	E	A	Nonsynonymous
		606	GAT	GAA	D	E	Nonsynonymous
		699	CCG	CCT	P	P	Synonymous
		749	CTC	CCC	L	P	Nonsynonymous
		887	ACA	AGA	T	R	Nonsynonymous
Sobic.003G414900	AST	493	CCC	GCC	P	A	Nonsynonymous
Sobic.004G009200	NRT2	69	TTG	TTC	L	F	Nonsynonymous
Sobic.004G106400	GS	361	TTA	CTA	L	L	Synonymous
Sobic.004G163300	GS	1324	TGT	CGT	C	R	Nonsynonymous
Sobic.004G173200	AMT2	267	CCC	CCG	P	P	Synonymous
		754	ACC	ACT	T	T	Nonsynonymous
		762	TTT	TTC	F	F	Synonymous
Sobic.004G183600	NR	441	ATC	ATT	I	I	Synonymous
Sobic.004G200400	GS	862	TAT	CAT	Y	H	Nonsynonymous
		937	TCT	CCT	S	P	Nonsynonymous
		956	ATG	ACG	M	T	Nonsynonymous
Sobic.004G217800	AMT1	540	TCC	TCG	S	S	Synonymous
		1311	GGA	GGC	G	G	Synonymous
Sobic.004G235900	NiR	325	ACC	TCC	T	S	Nonsynonymous
		414	CGT	CGC	R	R	Synonymous
		482	GTC	GCC	V	A	Nonsynonymous
		706	ATC	GTC	I	V	Nonsynonymous
Sobic.004G260500	NRT1/PTR	1719	AGT	AGG	S	R	Nonsynonymous
Sobic.004G276200	NRT1/PTR	336	ATT	ATC	I	I	Synonymous
		345	TTT	TTC	F	F	Synonymous
		351	AGT	AGC	S	S	Synonymous
Sobic.004G322600	GS	28	GGC	GGT	G	G	Nonsynonymous
Sobic.004G331700	AST	1233	GGG	GGC	G	G	Synonymous
Sobic.005G003200	AS	1341	CTG	CTA	L	L	Synonymous
Sobic.005G005800	NiR	690	TTT	TTC	F	F	Synonymous
		693	GCA	GCG	A	A	Synonymous
Sobic.005G033000	NiR	541	GGG	AGG	G	R	Nonsynonymous
Sobic.005G046500	GS	639	ATT	ATC	I	I	Synonymous
		1030	TTG	CTG	L	L	Synonymous
		1089	TTT	TTC	F	F	Synonymous
		1140	ATC	ATA	I	I	Synonymous
		1460	AAC	AGC	N	S	Nonsynonymous
		1541	CAA	CGA	Q	R	Nonsynonymous
		1594	AAC	GGC	N	G	Nonsynonymous
		1595	AAC	GGC	N	G	Nonsynonymous
Sobic.005G090600	NRT1/PTR	951	ATC	ATT	I	I	Synonymous
Sobic.005G107500	NRT1/PTR	23	GAG	GTG	E	V	Nonsynonymous
Sobic.005G163800	NiR	221	GTG	GCG	V	A	Nonsynonymous
		786	GAT	GAC	D	D	Synonymous
		1533	CAT	CAG	H	Q	Nonsynonymous
		1648	GCT	ACT	A	T	Nonsynonymous
Sobic.005G213200	GS	761	CAG	CGG	Q	R	Nonsynonymous
		1380	GAC	GAT	D	D	Synonymous
Sobic.005G215300	NiR	84	GCT	GCC	A	A	Synonymous
		576	GAT	GAC	D	D	Synonymous
		747	AAC	AAG	N	K	Nonsynonymous
		1381	GCC	CCC	A	P	Nonsynonymous
		1745	CGA	CCA	R	P	Nonsynonymous
Sobic.006G130400	NRT1/PTR	985	TGT	CGT	C	R	Nonsynonymous
Sobic.006G143100	AMT1	505	CCC	TCC	P	S	Nonsynonymous
Sobic.006G169500	ASPG	487	GAT	AAT	D	N	Nonsynonymous
		540	CTC	CTT	L	L	Synonymous
		721	CCA	TCA	P	S	Nonsynonymous
		754	ATA	GTA	I	V	Nonsynonymous
		1067	CGA	CAA	R	Q	Nonsynonymous
		1158	CAC	CAT	H	H	Synonymous
		1161	GCC	GCA	A	A	Synonymous
		1170	TGT	TGC	C	C	Synonymous
		1200	CGA	CGG	R	R	Synonymous
		1230	ATC	ATT	I	I	Synonymous
		1239	TAC	TAT	Y	Y	Synonymous
Sobic.006G201100	NRT1/PTR	1884	CTG	CTC	L	L	Synonymous
Sobic.006G201200	NRT1/PTR	30	GGT	GGC	G	G	Synonymous
		390	ACC	ACT	T	T	Synonymous
Sobic.006G276100	GS	833	CGA	CAA	R	Q	Nonsynonymous
Sobic.007G005100	ASPG	772	ACC	GCC	T	A	Nonsynonymous
Sobic.007G044300	NRT1/PTR	337	ATC	GTC	I	V	Nonsynonymous
Sobic.007G064500	NRT1/PTR	252	GAC	GAT	D	D	Synonymous
		322	GCT	ACT	A	T	Nonsynonymous
		985	TTG	CTG	L	L	Synonymous
Sobic.007G078300	GS	29	GAT	GGT	D	G	Nonsynonymous
		81	TTA	TTG	L	L	Synonymous
		124	TCT	CCT	S	P	Nonsynonymous
		169	GAA	AAA	E	K	Nonsynonymous
		178	AAG	GAG	K	E	Nonsynonymous
		226	GCA	CCA	A	P	Nonsynonymous
		232	GGA	AGA	G	R	Nonsynonymous
		236	ACC	ATC	T	I	Nonsynonymous
		249	TTC	TTT	F	F	Synonymous
		1235	CGC	CAC	R	H	Nonsynonymous
Sobic.007G081300	NRT1/PTR	315	GCC	GCA	A	A	Synonymous
Sobic.007G153900	NR	810	CGG	CGT	R	R	Synonymous
Sobic.007G160900	NRT1/PTR	1209	GGC	GGT	G	G	Synonymous
		1336	GTG	ATG	V	M	Nonsynonymous
Sobic.008G081500	NRT1/PTR	1082	GCC	GTC	A	V	Nonsynonymous
Sobic.008G135700	NiR	877	ATG	TTG	M	L	Nonsynonymous
Sobic.008G139800	AS	261	GTC	GTT	V	V	Synonymous
		408	ACG	ACA	T	T	Synonymous
		410	CGA	CAA	R	Q	Nonsynonymous
		482	CTT	CCT	L	P	Nonsynonymous
		849	GAT	GAG	D	E	Nonsynonymous
		1983	GCT	GCC	A	A	Synonymous
Sobic.008G150700	GS	1405	TAC	CAC	Y	H	Nonsynonymous
		4358	GAT	GGT	D	G	Nonsynonymous
Sobic.008G190200	NRT1/PTR	388	ATC	GTC	I	V	Nonsynonymous
Sobic.009G047200	GS	669	CCT	CCC	P	P	Synonymous
		1944	GTC	GTT	V	V	Synonymous
		1960	TTA	GCA	L	A	Nonsynonymous
		1961	TTA	GCA	L	A	Nonsynonymous
		2676	TCA	TTG	S	L	Nonsynonymous
		3660	ACC	ACT	T	T	Synonymous
Sobic.009G136500	NRT1/PTR	480	GCG	GCC	A	A	Synonymous
		596	ACT	AGT	T	S	Nonsynonymous
		673	GCC	ACG	A	T	Nonsynonymous
		675	GCC	ACG	A	T	Nonsynonymous
		688	TCG	GCG	S	A	Nonsynonymous
		1125	GGT	GGC	G	G	Synonymous
		1245	GGC	GGG	G	G	Synonymous
		1311	GTC	GTG	V	V	Synonymous
		1560	CAG	CAA	Q	Q	Synonymous
		1722	AAT	AAC	N	N	Synonymous
		1755	CTC	CTT	L	L	Synonymous
Sobic.009G136600	NRT1/PTR	526	ACC	CCC	T	P	Nonsynonymous
		1245	GCA	GCG	A	A	Synonymous
		1254	GTG	GTC	V	V	Synonymous
		1446	GTG	GTA	V	V	Synonymous
		1798	TCC	TGC	S	C	Nonsynonymous
		1803	GCT	GCA	A	A	Synonymous
		1804	GTC	CTC	V	L	Nonsynonymous
		1818	GGC	GGA	G	G	Synonymous
		1826	GAA	GCA	E	A	Nonsynonymous
Sobic.009G136700	NRT1/PTR	44	GAA	GGA	E	G	Nonsynonymous
		1065	TCG	TCC	S	S	Synonymous
		1546	TTG	ATG	L	M	Nonsynonymous
Sobic.009G136800	NRT1/PTR	655	GTC	TTC	V	F	Nonsynonymous
Sobic.009G136900	NRT1/PTR	462	ATC	ATT	I	I	Synonymous
		1236	ACA	ACC	T	T	Synonymous
		1410	CAT	CAC	H	H	Synonymous
		1467	GCG	GCA	A	A	Synonymous
		1521	ATT	ATA	I	I	Synonymous
		1581	GGA	GGG	G	G	Synonymous
Sobic.009G148800	NRT1/PTR	612	CAA	CAG	Q	Q	Synonymous
		747	GCG	GCC	A	A	Synonymous
		1296	ATC	ATT	I	I	Nonsynonymous
		1746	GGT	GGC	G	G	Synonymous
Sobic.009G148900	NRT1/PTR	1453	TTG	CTG	L	L	Synonymous
Sobic.009G149400	AST	315	GCT	GCC	A	A	Synonymous
Sobic.009G225700	GOGAT	385	CAG	GAG	Q	E	Nonsynonymous
		501	CTG	CTT	L	L	Synonymous
		528	ACC	ACT	T	T	Synonymous
		567	TAT	TAC	Y	Y	Synonymous
		603	GAG	GAT	E	D	Nonsynonymous
		614	AAG	AGG	K	R	Nonsynonymous
		827	CAC	CGT	H	R	Nonsynonymous
		828	CGT	CAC	R	H	Nonsynonymous
		1386	ACC	ACT	T	T	Synonymous
		1697	GGT	GTT	G	V	Nonsynonymous
		1734	GAT	GAG	D	E	Nonsynonymous
		1857	TCT	TCC	S	S	Synonymous
		2598	TCA	TCG	S	S	Synonymous
		2920	GAG	CAG	E	Q	Nonsynonymous
		3443	AGT	AAT	S	N	Nonsynonymous
		4132	AAA	GAA	K	E	Nonsynonymous
		4733	AAT	AGT	N	S	Nonsynonymous
		5232	GAC	GAA	D	E	Nonsynonymous
		6401	GAA	GGA	E	G	Nonsynonymous
		6531	GAG	GAA	E	E	Synonymous
Sobic.010G063300	GS	1841	CGT	CCT	R	P	Nonsynonymous
		2460	AAA	AAG	K	K	Synonymous
Sobic.010G094900	GS	2009	AAG	ACA	K	T	Nonsynonymous
		2010	AAG	ACA	K	T	Nonsynonymous
		2056	ATT	GTT	I	V	Nonsynonymous
Sobic.010G110000	AS	234	ATA	ATC	I	I	Synonymous
		900	ATA	ATT	I	I	Synonymous
		903	GAC	GAT	D	D	Synonymous
		1260	GAT	GAC	D	D	Synonymous
		1305	GAC	GAT	D	D	Synonymous
		1445	AAC	AGC	N	S	Nonsynonymous
		1629	GGT	GGG	G	G	Synonymous
Sobic.010G175900	NRT1/PTR	192	TCC	TCG	S	S	Synonymous
Sobic.010G214600	NRT1/PTR	753	CGG	CGC	R	R	Synonymous
Sobic.010G268500	NiR	771	GCC	GCT	A	A	Synonymous
